# Supplementary material for: Accumulation of isolevuglandin-modified protein in normal and fibrotic lung
Source: Sci Rep. 2016 Apr 27;6:24919. doi: 10.1038/srep24919 (PMC4847119; doi:10.1038/srep24919)
Supplement: Supplementary Table S1 [file srep24919-s2.xls]

## Sheet: Immumoprecipited protein
Protein	Accession number
26S proteasome non-ATPase regulatory subunit 3 OS=Mus musculus GN=Psmd3 PE=1 SV=3	sp|P14685|PSMD3_MOUSE
40S ribosomal protein S2 OS=Mus musculus GN=Rps2 PE=1 SV=3	sp|P25444|RS2_MOUSE (+4)
40S ribosomal protein S23 OS=Mus musculus GN=Rps23 PE=2 SV=3	sp|P62267|RS23_MOUSE
40S ribosomal protein S3 OS=Mus musculus GN=Rps3 PE=1 SV=1	sp|P62908|RS3_MOUSE
40S ribosomal protein S3a OS=Mus musculus GN=Rps3a PE=1 SV=3	sp|P97351|RS3A_MOUSE (+2)
40S ribosomal protein S4, X isoform OS=Mus musculus GN=Rps4x PE=2 SV=2	sp|P62702|RS4X_MOUSE
40S ribosomal protein S6 OS=Mus musculus GN=Rps6 PE=1 SV=1	sp|P62754|RS6_MOUSE
40S ribosomal protein S8 OS=Mus musculus GN=Rps8 PE=1 SV=2	sp|P62242|RS8_MOUSE
40S ribosomal protein S9 OS=Mus musculus GN=Rps9 PE=2 SV=3	sp|Q6ZWN5|RS9_MOUSE
40S ribosomal protein SA OS=Mus musculus GN=Rpsa PE=1 SV=4	sp|P14206|RSSA_MOUSE (+1)
60S acidic ribosomal protein P0 OS=Mus musculus GN=Rplp0 PE=1 SV=3	sp|P14869|RLA0_MOUSE (+1)
60S ribosomal protein L10 OS=Mus musculus GN=Rpl10 PE=2 SV=3	sp|Q6ZWV3|RL10_MOUSE (+1)
60S ribosomal protein L11 OS=Mus musculus GN=Rpl11 PE=1 SV=4	sp|Q9CXW4|RL11_MOUSE (+4)
60S ribosomal protein L13 OS=Mus musculus GN=Rpl13 PE=2 SV=3	sp|P47963|RL13_MOUSE
60S ribosomal protein L13a OS=Mus musculus GN=Rpl13a PE=1 SV=4	sp|P19253|RL13A_MOUSE (+1)
60S ribosomal protein L14 OS=Mus musculus GN=Rpl14 PE=2 SV=3	sp|Q9CR57|RL14_MOUSE
60S ribosomal protein L15 OS=Mus musculus GN=Rpl15 PE=2 SV=4	sp|Q9CZM2|RL15_MOUSE (+1)
60S ribosomal protein L18a OS=Mus musculus GN=Rpl18a PE=1 SV=1	sp|P62717|RL18A_MOUSE
60S ribosomal protein L19 OS=Mus musculus GN=Rpl19 PE=1 SV=1	sp|P84099|RL19_MOUSE (+1)
60S ribosomal protein L23a OS=Mus musculus GN=Rpl23a PE=1 SV=1	sp|P62751|RL23A_MOUSE (+2)
60S ribosomal protein L24 OS=Mus musculus GN=Rpl24 PE=4 SV=1	tr|E9Q132|E9Q132_MOUSE
60S ribosomal protein L27 OS=Mus musculus GN=Rpl27 PE=2 SV=2	sp|P61358|RL27_MOUSE
60S ribosomal protein L3 OS=Mus musculus GN=Rpl3 PE=2 SV=3	sp|P27659|RL3_MOUSE
60S ribosomal protein L4 OS=Mus musculus GN=Rpl4 PE=1 SV=3	sp|Q9D8E6|RL4_MOUSE
60S ribosomal protein L5 OS=Mus musculus GN=Rpl5 PE=1 SV=3	sp|P47962|RL5_MOUSE
60S ribosomal protein L6 OS=Mus musculus GN=Rpl6 PE=1 SV=3	sp|P47911|RL6_MOUSE
60S ribosomal protein L7 OS=Mus musculus GN=Rpl7 PE=2 SV=2	sp|P14148|RL7_MOUSE
60S ribosomal protein L7a OS=Mus musculus GN=Rpl7a PE=2 SV=2	sp|P12970|RL7A_MOUSE (+4)
60S ribosomal protein L8 OS=Mus musculus GN=Rpl8 PE=2 SV=2	sp|P62918|RL8_MOUSE
78 kDa glucose-regulated protein OS=Mus musculus GN=Hspa5 PE=1 SV=3	sp|P20029|GRP78_MOUSE
ADP/ATP translocase 1 OS=Mus musculus GN=Slc25a4 PE=1 SV=4	sp|P48962|ADT1_MOUSE
ADP/ATP translocase 2 OS=Mus musculus GN=Slc25a5 PE=1 SV=3	sp|P51881|ADT2_MOUSE
AP-2 complex subunit mu OS=Mus musculus GN=Ap2m1 PE=2 SV=1	tr|Q3TWV4|Q3TWV4_MOUSE (+1)
ATP synthase subunit alpha, mitochondrial OS=Mus musculus GN=Atp5a1 PE=1 SV=1	sp|Q03265|ATPA_MOUSE (+1)
ATP synthase subunit beta, mitochondrial OS=Mus musculus GN=Atp5b PE=1 SV=2	sp|P56480|ATPB_MOUSE
ATP-binding cassette sub-family E member 1 OS=Mus musculus GN=Abce1 PE=2 SV=1	sp|P61222|ABCE1_MOUSE
ATP-dependent RNA helicase A OS=Mus musculus GN=Dhx9 PE=1 SV=2	sp|O70133|DHX9_MOUSE (+1)
ATP-dependent RNA helicase DDX39A OS=Mus musculus GN=Ddx39a PE=2 SV=1	sp|Q8VDW0|DX39A_MOUSE
ATP-dependent RNA helicase DDX3X OS=Mus musculus GN=Ddx3x PE=1 SV=3	sp|Q62167|DDX3X_MOUSE
Actin, alpha cardiac muscle 1 OS=Mus musculus GN=Actc1 PE=1 SV=1	sp|P68033|ACTC_MOUSE
Actin, cytoplasmic 2 OS=Mus musculus GN=Actg1 PE=1 SV=1	sp|P63260|ACTG_MOUSE
Acyl-coenzyme A thioesterase 9, mitochondrial OS=Mus musculus GN=Acot9 PE=1 SV=1	sp|Q9R0X4|ACOT9_MOUSE
Adenosylhomocysteinase OS=Mus musculus GN=Ahcy PE=1 SV=3	sp|P50247|SAHH_MOUSE
Alpha-enolase OS=Mus musculus GN=Eno1 PE=1 SV=3	sp|P17182|ENOA_MOUSE
Annexin A1 OS=Mus musculus GN=Anxa1 PE=1 SV=2	sp|P10107|ANXA1_MOUSE
Annexin A2 OS=Mus musculus GN=Anxa2 PE=1 SV=2	sp|P07356|ANXA2_MOUSE
Annexin A3 OS=Mus musculus GN=Anxa3 PE=1 SV=4	sp|O35639|ANXA3_MOUSE
Arginine--tRNA ligase, cytoplasmic OS=Mus musculus GN=Rars PE=2 SV=2	sp|Q9D0I9|SYRC_MOUSE
Aspartyl aminopeptidase OS=Mus musculus GN=Dnpep PE=2 SV=2	sp|Q9Z2W0|DNPEP_MOUSE
Basement membrane-specific heparan sulfate proteoglycan core protein OS=Mus musculus GN=Hspg2 PE=1 SV=1	sp|Q05793|PGBM_MOUSE
Basement membrane-specific heparan sulfate proteoglycan core protein OS=Mus musculus GN=Hspg2 PE=4 SV=1	tr|E9PZ16|E9PZ16_MOUSE
Bifunctional glutamate/proline--tRNA ligase OS=Mus musculus GN=Eprs PE=2 SV=4	sp|Q8CGC7|SYEP_MOUSE
Collagen alpha-1(I) chain OS=Mus musculus GN=Col1a1 PE=1 SV=4	sp|P11087|CO1A1_MOUSE
Collagen alpha-2(I) chain OS=Mus musculus GN=Col1a2 PE=2 SV=2	sp|Q01149|CO1A2_MOUSE
Copine-3 OS=Mus musculus GN=Cpne3 PE=1 SV=2	sp|Q8BT60|CPNE3_MOUSE
Cytoplasmic dynein 1 heavy chain 1 OS=Mus musculus GN=Dync1h1 PE=1 SV=2	sp|Q9JHU4|DYHC1_MOUSE
DNA-directed RNA polymerase II subunit RPB1 OS=Mus musculus GN=Polr2a PE=1 SV=3	sp|P08775|RPB1_MOUSE
Delta-1-pyrroline-5-carboxylate synthase OS=Mus musculus GN=Aldh18a1 PE=2 SV=2	sp|Q9Z110|P5CS_MOUSE
Desmoglein-1-alpha OS=Mus musculus GN=Dsg1a PE=2 SV=2	sp|Q61495|DSG1A_MOUSE (+1)
Desmoplakin OS=Mus musculus GN=Dsp PE=3 SV=1	sp|E9Q557|DESP_MOUSE
Disabled homolog 2 OS=Mus musculus GN=Dab2 PE=4 SV=1	tr|E9QL31|E9QL31_MOUSE (+1)
Dolichyl-diphosphooligosaccharide--protein glycosyltransferase 48 kDa subunit OS=Mus musculus GN=Ddost PE=1 SV=2	sp|O54734|OST48_MOUSE
Dolichyl-diphosphooligosaccharide--protein glycosyltransferase subunit STT3A OS=Mus musculus GN=Stt3a PE=1 SV=1	sp|P46978|STT3A_MOUSE
EG627828 protein OS=Mus musculus GN=Gm6793 PE=2 SV=1	tr|B2RXM2|B2RXM2_MOUSE (+2)
ELAV-like protein 1 OS=Mus musculus GN=Elavl1 PE=1 SV=2	sp|P70372|ELAV1_MOUSE
Elongation factor 1-alpha 1 OS=Mus musculus GN=Eef1a1 PE=1 SV=3	sp|P10126|EF1A1_MOUSE
Elongation factor 1-gamma OS=Mus musculus GN=Eef1g PE=1 SV=3	sp|Q9D8N0|EF1G_MOUSE
Elongation factor 2 OS=Mus musculus GN=Eef2 PE=1 SV=2	sp|P58252|EF2_MOUSE
Endoplasmin OS=Mus musculus GN=Hsp90b1 PE=1 SV=2	sp|P08113|ENPL_MOUSE
Eukaryotic initiation factor 4A-I OS=Mus musculus GN=Eif4a1 PE=2 SV=1	sp|P60843|IF4A1_MOUSE
Eukaryotic translation initiation factor 2 subunit 2 OS=Mus musculus GN=Eif2s2 PE=1 SV=1	sp|Q99L45|IF2B_MOUSE (+1)
Eukaryotic translation initiation factor 2 subunit 3, X-linked OS=Mus musculus GN=Eif2s3x PE=1 SV=2	sp|Q9Z0N1|IF2G_MOUSE
Eukaryotic translation initiation factor 3 subunit A OS=Mus musculus GN=Eif3a PE=1 SV=5	sp|P23116|EIF3A_MOUSE
Eukaryotic translation initiation factor 3 subunit D OS=Mus musculus GN=Eif3d PE=1 SV=2	sp|O70194|EIF3D_MOUSE
Ezrin OS=Mus musculus GN=Ezr PE=1 SV=3	sp|P26040|EZRI_MOUSE
Fibronectin OS=Mus musculus GN=Fn1 PE=1 SV=4	sp|P11276|FINC_MOUSE
Fibulin-2 OS=Mus musculus GN=Fbln2 PE=1 SV=2	sp|P37889|FBLN2_MOUSE
Filamin-A OS=Mus musculus GN=Flna PE=1 SV=5	sp|Q8BTM8|FLNA_MOUSE (+1)
Filamin-C OS=Mus musculus GN=Flnc PE=1 SV=3	sp|Q8VHX6|FLNC_MOUSE (+2)
GTP-binding nuclear protein Ran OS=Mus musculus GN=Ran PE=1 SV=3	sp|P62827|RAN_MOUSE
Galectin-3-binding protein OS=Mus musculus GN=Lgals3bp PE=1 SV=1	sp|Q07797|LG3BP_MOUSE
Galectin-9 OS=Mus musculus GN=Lgals9 PE=1 SV=1	sp|O08573|LEG9_MOUSE (+2)
Glutathione S-transferase P 1 OS=Mus musculus GN=Gstp1 PE=1 SV=2	sp|P19157|GSTP1_MOUSE
Glyceraldehyde-3-phosphate dehydrogenase OS=Mus musculus GN=Gapdh PE=1 SV=2	sp|P16858|G3P_MOUSE
Guanine nucleotide-binding protein G(I)/G(S)/G(O) subunit gamma-2 OS=Mus musculus GN=Gng2 PE=1 SV=2	sp|P63213|GBG2_MOUSE
Guanine nucleotide-binding protein subunit beta-2-like 1 OS=Mus musculus GN=Gnb2l1 PE=1 SV=3	sp|P68040|GBLP_MOUSE
Heat shock cognate 71 kDa protein OS=Mus musculus GN=Hspa8 PE=1 SV=1	sp|P63017|HSP7C_MOUSE
Heat shock protein HSP 90-alpha OS=Mus musculus GN=Hsp90aa1 PE=1 SV=4	sp|P07901|HS90A_MOUSE
Heat shock protein HSP 90-beta OS=Mus musculus GN=Hsp90ab1 PE=1 SV=3	sp|P11499|HS90B_MOUSE
Heterogeneous nuclear ribonucleoprotein A/B OS=Mus musculus GN=Hnrnpab PE=1 SV=1	sp|Q99020|ROAA_MOUSE (+2)
Heterogeneous nuclear ribonucleoprotein A1 OS=Mus musculus GN=Hnrnpa1 PE=1 SV=2	sp|P49312|ROA1_MOUSE (+1)
Heterogeneous nuclear ribonucleoprotein D0 OS=Mus musculus GN=Hnrnpd PE=1 SV=2	sp|Q60668|HNRPD_MOUSE (+4)
Heterogeneous nuclear ribonucleoprotein F OS=Mus musculus GN=Hnrnpf PE=1 SV=3	sp|Q9Z2X1|HNRPF_MOUSE
Heterogeneous nuclear ribonucleoprotein H OS=Mus musculus GN=Hnrnph1 PE=1 SV=3	sp|O35737|HNRH1_MOUSE (+1)
Heterogeneous nuclear ribonucleoprotein K OS=Mus musculus GN=Hnrnpk PE=1 SV=1	sp|P61979|HNRPK_MOUSE (+1)
Heterogeneous nuclear ribonucleoprotein L OS=Mus musculus GN=Hnrnpl PE=1 SV=2	sp|Q8R081|HNRPL_MOUSE
Heterogeneous nuclear ribonucleoprotein M OS=Mus musculus GN=Hnrnpm PE=1 SV=3	sp|Q9D0E1|HNRPM_MOUSE (+2)
Heterogeneous nuclear ribonucleoprotein U OS=Mus musculus GN=Hnrnpu PE=1 SV=1	sp|Q8VEK3|HNRPU_MOUSE (+1)
Heterogeneous nuclear ribonucleoproteins A2/B1 OS=Mus musculus GN=Hnrnpa2b1 PE=1 SV=2	sp|O88569|ROA2_MOUSE
Heterogeneous nuclear ribonucleoproteins C1/C2 OS=Mus musculus GN=Hnrnpc PE=1 SV=1	sp|Q9Z204|HNRPC_MOUSE
Histone H1.3 OS=Mus musculus GN=Hist1h1d PE=1 SV=2	sp|P43277|H13_MOUSE
Histone H1.4 OS=Mus musculus GN=Hist1h1e PE=1 SV=2	sp|P43274|H14_MOUSE
Histone H2A type 1-F OS=Mus musculus GN=Hist1h2af PE=1 SV=3	sp|Q8CGP5|H2A1F_MOUSE (+9)
Histone H2B type 1-H OS=Mus musculus GN=Hist1h2bh PE=1 SV=3	sp|Q64478|H2B1H_MOUSE
Histone H3.3C OS=Mus musculus GN=H3f3c PE=1 SV=3	sp|P02301|H3C_MOUSE (+4)
Histone H4 OS=Mus musculus GN=Hist1h4a PE=1 SV=2	sp|P62806|H4_MOUSE
Ig heavy chain V region 345 OS=Mus musculus PE=4 SV=1	sp|P18526|HVM55_MOUSE
Ig kappa chain V-V region MOPC 21 OS=Mus musculus PE=1 SV=1	sp|P01634|KV5A2_MOUSE
Junction plakoglobin OS=Mus musculus GN=Jup PE=1 SV=3	sp|Q02257|PLAK_MOUSE
Lactotransferrin OS=Mus musculus GN=Ltf PE=2 SV=4	sp|P08071|TRFL_MOUSE
Lamin-B receptor OS=Mus musculus GN=Lbr PE=1 SV=2	sp|Q3U9G9|LBR_MOUSE
Laminin subunit alpha-5 OS=Mus musculus GN=Lama5 PE=1 SV=4	sp|Q61001|LAMA5_MOUSE
Laminin subunit gamma-1 OS=Mus musculus GN=Lamc1 PE=4 SV=1	tr|F8VQJ3|F8VQJ3_MOUSE
Lysyl oxidase homolog 2 OS=Mus musculus GN=Loxl2 PE=1 SV=2	sp|P58022|LOXL2_MOUSE
MCG13402, isoform CRA_a OS=Mus musculus GN=Ptbp1 PE=2 SV=1	tr|Q8BGJ5|Q8BGJ5_MOUSE (+1)
Major vault protein OS=Mus musculus GN=Mvp PE=1 SV=4	sp|Q9EQK5|MVP_MOUSE
Moesin OS=Mus musculus GN=Msn PE=1 SV=3	sp|P26041|MOES_MOUSE
Monocarboxylate transporter 1 OS=Mus musculus GN=Slc16a1 PE=1 SV=1	sp|P53986|MOT1_MOUSE
Multifunctional protein ADE2 OS=Mus musculus GN=Paics PE=1 SV=4	sp|Q9DCL9|PUR6_MOUSE
Myosin-1 OS=Mus musculus GN=Myh1 PE=1 SV=1	sp|Q5SX40|MYH1_MOUSE
Myosin-10 OS=Mus musculus GN=Myh10 PE=1 SV=2	sp|Q61879|MYH10_MOUSE (+2)
Myosin-9 OS=Mus musculus GN=Myh9 PE=1 SV=4	sp|Q8VDD5|MYH9_MOUSE
Non-POU domain-containing octamer-binding protein OS=Mus musculus GN=Nono PE=1 SV=3	sp|Q99K48|NONO_MOUSE
Nuclease-sensitive element-binding protein 1 OS=Mus musculus GN=Ybx1 PE=1 SV=3	sp|P62960|YBOX1_MOUSE (+1)
Nucleolin OS=Mus musculus GN=Ncl PE=1 SV=2	sp|P09405|NUCL_MOUSE
Peroxiredoxin-1 OS=Mus musculus GN=Prdx1 PE=1 SV=1	sp|P35700|PRDX1_MOUSE (+2)
Phosphate carrier protein, mitochondrial OS=Mus musculus GN=Slc25a3 PE=1 SV=1	sp|Q8VEM8|MPCP_MOUSE (+1)
Plectin OS=Mus musculus GN=Plec PE=4 SV=1	tr|E9Q3W4|E9Q3W4_MOUSE
Polyadenylate-binding protein 1 OS=Mus musculus GN=Pabpc1 PE=1 SV=2	sp|P29341|PABP1_MOUSE
Polyubiquitin-B OS=Mus musculus GN=Ubb PE=1 SV=1	sp|P0CG49|UBB_MOUSE (+6)
Prelamin-A/C OS=Mus musculus GN=Lmna PE=1 SV=2	sp|P48678|LMNA_MOUSE
Probable ATP-dependent RNA helicase DDX5 OS=Mus musculus GN=Ddx5 PE=1 SV=2	sp|Q61656|DDX5_MOUSE
Proliferating cell nuclear antigen OS=Mus musculus GN=Pcna PE=1 SV=2	sp|P17918|PCNA_MOUSE (+1)
Protein Agl OS=Mus musculus GN=Agl PE=4 SV=1	tr|F8VPN4|F8VPN4_MOUSE
Protein Ahnak OS=Mus musculus GN=Ahnak PE=4 SV=1	tr|E9Q616|E9Q616_MOUSE
Protein Shmt2 OS=Mus musculus GN=Shmt2 PE=2 SV=1	tr|Q9CZN7|Q9CZN7_MOUSE
Protein Taf15 OS=Mus musculus GN=Taf15 PE=2 SV=1	tr|Q8BQ46|Q8BQ46_MOUSE
Protein Tfg OS=Mus musculus GN=Tfg PE=2 SV=1	tr|Q9Z1A1|Q9Z1A1_MOUSE
Pyruvate kinase isozymes M1/M2 OS=Mus musculus GN=Pkm PE=1 SV=4	sp|P52480|KPYM_MOUSE
RNA binding motif protein, X-linked-like-1 OS=Mus musculus GN=Rbmxl1 PE=1 SV=1	sp|Q91VM5|RMXL1_MOUSE
RNA-binding protein FUS OS=Mus musculus GN=Fus PE=2 SV=1	sp|P56959|FUS_MOUSE (+1)
Rab GDP dissociation inhibitor beta OS=Mus musculus GN=Gdi2 PE=1 SV=1	sp|Q61598|GDIB_MOUSE
Ras-related protein Rab-1A OS=Mus musculus GN=Rab1A PE=1 SV=3	sp|P62821|RAB1A_MOUSE (+1)
Receptor-interacting serine/threonine-protein kinase 3 OS=Mus musculus GN=Ripk3 PE=1 SV=1	sp|Q9QZL0|RIPK3_MOUSE
Serpin H1 OS=Mus musculus GN=Serpinh1 PE=1 SV=3	sp|P19324|SERPH_MOUSE
Sodium channel protein type 10 subunit alpha OS=Mus musculus GN=Scn10a PE=1 SV=2	sp|Q6QIY3|SCNAA_MOUSE
Stress-70 protein, mitochondrial OS=Mus musculus GN=Hspa9 PE=1 SV=3	sp|P38647|GRP75_MOUSE
T-complex protein 1 subunit delta OS=Mus musculus GN=Cct4 PE=1 SV=3	sp|P80315|TCPD_MOUSE (+1)
T-complex protein 1 subunit epsilon OS=Mus musculus GN=Cct5 PE=1 SV=1	sp|P80316|TCPE_MOUSE (+1)
T-complex protein 1 subunit gamma OS=Mus musculus GN=Cct3 PE=1 SV=1	sp|P80318|TCPG_MOUSE (+2)
TAR DNA-binding protein 43 OS=Mus musculus GN=Tardbp PE=1 SV=1	sp|Q921F2|TADBP_MOUSE
Terminal uridylyltransferase 4 OS=Mus musculus GN=Zcchc11 PE=1 SV=2	sp|B2RX14|TUT4_MOUSE (+1)
Tight junction protein ZO-1 OS=Mus musculus GN=Tjp1 PE=1 SV=2	sp|P39447|ZO1_MOUSE (+1)
Transgelin-2 OS=Mus musculus GN=Tagln2 PE=1 SV=4	sp|Q9WVA4|TAGL2_MOUSE
Trinucleotide repeat-containing gene 6B protein OS=Mus musculus GN=Tnrc6b PE=2 SV=2	sp|Q8BKI2|TNR6B_MOUSE
Tubulin alpha-1A chain OS=Mus musculus GN=Tuba1a PE=1 SV=1	sp|P68369|TBA1A_MOUSE
Tubulin beta-4B chain OS=Mus musculus GN=Tubb4b PE=1 SV=1	sp|P68372|TBB4B_MOUSE
Tubulin beta-5 chain OS=Mus musculus GN=Tubb5 PE=1 SV=1	sp|P99024|TBB5_MOUSE
Tubulointerstitial nephritis antigen-like OS=Mus musculus GN=Tinagl1 PE=1 SV=1	sp|Q99JR5|TINAL_MOUSE (+1)
Unconventional myosin-Ic OS=Mus musculus GN=Myo1c PE=1 SV=2	sp|Q9WTI7|MYO1C_MOUSE
Vimentin OS=Mus musculus GN=Vim PE=1 SV=3	sp|P20152|VIME_MOUSE

## Sheet: Binding (GO 0005488
Gene ID	Mapped ID	Gene Name/Symbol	Panther Family/Subfamily	Panther Protein Class	Species
MOUSE|MGI=MGI=1913725|UniProtKB=P62267	P62267,RS23_MOUSE	40S ribosomal protein S23;Rps23;ortholog	40S RIBOSOMAL PROTEIN S23 (PTHR11652:SF15)	ribosomal protein	Mus musculus
MOUSE|MGI=MGI=1350917|UniProtKB=P62908	P62908,RS3_MOUSE	40S ribosomal protein S3;Rps3;ortholog	40S RIBOSOMAL PROTEIN S3 (PTHR11760:SF9)	ribosomal protein	Mus musculus
MOUSE|MGI=MGI=98158|UniProtKB=P62702	P62702,RS4X_MOUSE	40S ribosomal protein S4, X isoform;Rps4x;ortholog	40S RIBOSOMAL PROTEIN S4, X ISOFORM-RELATED (PTHR11581:SF1)	ribosomal protein	Mus musculus
MOUSE|MGI=MGI=1924096|UniProtKB=Q6ZWN5	RS9_MOUSE,Q6ZWN5	40S ribosomal protein S9;Rps9;ortholog	40S RIBOSOMAL PROTEIN S9 (PTHR11831:SF5)	ribosomal protein	Mus musculus
MOUSE|MGI=MGI=1927636|UniProtKB=P14869	RLA0_MOUSE,P14869	60S acidic ribosomal protein P0;Rplp0;ortholog	60S ACIDIC RIBOSOMAL PROTEIN P0 (PTHR21141:SF3)	ribosomal protein	Mus musculus
MOUSE|MGI=MGI=105943|UniProtKB=Q6ZWV3	Q6ZWV3,RL10_MOUSE	60S ribosomal protein L10;Rpl10;ortholog	60S RIBOSOMAL PROTEIN L10-RELATED (PTHR11726:SF11)	ribosomal protein	Mus musculus
MOUSE|MGI=MGI=1914275|UniProtKB=Q9CXW4	RL11_MOUSE,Q9CXW4	60S ribosomal protein L11;Rpl11;ortholog	60S RIBOSOMAL PROTEIN L11-RELATED (PTHR11994:SF8)	ribosomal protein	Mus musculus
MOUSE|MGI=MGI=105922|UniProtKB=P47963	P47963,RL13_MOUSE	60S ribosomal protein L13;Rpl13;ortholog	60S RIBOSOMAL PROTEIN L13 (PTHR11722:SF0)	ribosomal protein	Mus musculus
MOUSE|MGI=MGI=1351455|UniProtKB=P19253	P19253,RL13A_MOUSE	60S ribosomal protein L13a;Rpl13a;ortholog	60S RIBOSOMAL PROTEIN L13A (PTHR11545:SF3)	ribosomal protein	Mus musculus
MOUSE|MGI=MGI=1913730|UniProtKB=Q9CZM2	RL15_MOUSE,Q9CZM2	60S ribosomal protein L15;Rpl15;ortholog	60S RIBOSOMAL PROTEIN L15 (PTHR11847:SF8)	ribosomal protein	Mus musculus
MOUSE|MGI=MGI=98020|UniProtKB=P84099	P84099,RL19_MOUSE	60S ribosomal protein L19;Rpl19;ortholog	60S RIBOSOMAL PROTEIN L19 (PTHR10722:SF3)	ribosomal protein	Mus musculus
MOUSE|MGI=MGI=3040672|UniProtKB=P62751	RL23A_MOUSE,P62751	60S ribosomal protein L23a;Rpl23a;ortholog	60S RIBOSOMAL PROTEIN L23A (PTHR11620:SF10)	ribosomal protein	Mus musculus
MOUSE|MGI=MGI=98036|UniProtKB=P61358	RL27_MOUSE,P61358	60S ribosomal protein L27;Rpl27;ortholog	60S RIBOSOMAL PROTEIN L27 (PTHR10497:SF2)	ribosomal protein	Mus musculus
MOUSE|MGI=MGI=1351605|UniProtKB=P27659	P27659,RL3_MOUSE	60S ribosomal protein L3;Rpl3;ortholog	60S RIBOSOMAL PROTEIN L3 (PTHR11363:SF4)	ribosomal protein	Mus musculus
MOUSE|MGI=MGI=102854|UniProtKB=P47962	P47962,RL5_MOUSE	60S ribosomal protein L5;Rpl5;ortholog	60S RIBOSOMAL PROTEIN L5 (PTHR23410:SF14)	ribosomal protein	Mus musculus
MOUSE|MGI=MGI=108057|UniProtKB=P47911	RL6_MOUSE,P47911	60S ribosomal protein L6;Rpl6;ortholog	60S RIBOSOMAL PROTEIN L6 (PTHR10715:SF2)	ribosomal protein	Mus musculus
MOUSE|MGI=MGI=98073|UniProtKB=P14148	RL7_MOUSE,P14148	60S ribosomal protein L7;Rpl7;ortholog	60S RIBOSOMAL PROTEIN L7 (PTHR11524:SF12)	ribosomal protein	Mus musculus
MOUSE|MGI=MGI=1353472|UniProtKB=P12970	RL7A_MOUSE,P12970	60S ribosomal protein L7a;Rpl7a;ortholog	60S RIBOSOMAL PROTEIN L7A-RELATED (PTHR23105:SF33)	ribosomal protein	Mus musculus
MOUSE|MGI=MGI=1350927|UniProtKB=P62918	P62918,RL8_MOUSE	60S ribosomal protein L8;Rpl8;ortholog	60S RIBOSOMAL PROTEIN L8 (PTHR13691:SF16)	ribosomal protein	Mus musculus
MOUSE|MGI=MGI=1353495|UniProtKB=P48962	ADT1_MOUSE,P48962	ADP/ATP translocase 1;Slc25a4;ortholog	ADP/ATP TRANSLOCASE 1 (PTHR24089:SF217)	amino acid transporter;mitochondrial carrier protein;transfer/carrier protein;ribosomal protein;calmodulin	Mus musculus
MOUSE|MGI=MGI=1353496|UniProtKB=P51881	P51881,ADT2_MOUSE	ADP/ATP translocase 2;Slc25a5;ortholog	ADP/ATP TRANSLOCASE 2 (PTHR24089:SF361)	amino acid transporter;mitochondrial carrier protein;transfer/carrier protein;ribosomal protein;calmodulin	Mus musculus
MOUSE|MGI=MGI=88115|UniProtKB=Q03265	ATPA_MOUSE,Q03265	ATP synthase subunit alpha, mitochondrial;Atp5a1;ortholog	ATP SYNTHASE SUBUNIT ALPHA, MITOCHONDRIAL (PTHR15184:SF3)	ATP synthase;anion channel;ligand-gated ion channel;ligand-gated ion channel;DNA binding protein;hydrolase	Mus musculus
MOUSE|MGI=MGI=107801|UniProtKB=P56480	ATPB_MOUSE,P56480	ATP synthase subunit beta, mitochondrial;Atp5b;ortholog	ATP SYNTHASE SUBUNIT BETA, MITOCHONDRIAL (PTHR15184:SF44)	ATP synthase;anion channel;ligand-gated ion channel;ligand-gated ion channel;DNA binding protein;hydrolase	Mus musculus
MOUSE|MGI=MGI=1915528|UniProtKB=Q8VDW0	DX39A_MOUSE,Q8VDW0	ATP-dependent RNA helicase DDX39A;Ddx39a;ortholog	ATP-DEPENDENT RNA HELICASE DDX39A (PTHR24031:SF212)	RNA helicase;helicase	Mus musculus
MOUSE|MGI=MGI=103064|UniProtKB=Q62167	DDX3X_MOUSE,Q62167	ATP-dependent RNA helicase DDX3X;Ddx3x;ortholog	ATP-DEPENDENT RNA HELICASE DDX3X (PTHR24031:SF281)	RNA helicase;helicase	Mus musculus
MOUSE|MGI=MGI=94930|UniProtKB=Q61495	DSG1A_MOUSE,Q61495	Desmoglein-1-alpha;Dsg1a;ortholog	DESMOGLEIN-1 (PTHR24025:SF9)	cell junction protein;cadherin	Mus musculus
MOUSE|MGI=MGI=109611|UniProtKB=E9Q557	DESP_MOUSE,E9Q557	Desmoplakin;Dsp;ortholog	DESMOPLAKIN (PTHR11915:SF234)	non-motor actin binding protein	Mus musculus
MOUSE|MGI=MGI=1096881|UniProtKB=P10126	EF1A1_MOUSE,P10126	Elongation factor 1-alpha 1;Eef1a1;ortholog	ELONGATION FACTOR 1-ALPHA 1 (PTHR23115:SF116)	translation elongation factor;translation initiation factor;hydrolase;G-protein	Mus musculus
MOUSE|MGI=MGI=1914410|UniProtKB=Q9D8N0	Q9D8N0,EF1G_MOUSE	Elongation factor 1-gamma;Eef1g;ortholog	ELONGATION FACTOR 1-GAMMA (PTHR11260:SF255)	transferase;signaling molecule;reductase;translation elongation factor;epimerase/racemase;cytoskeletal protein	Mus musculus
MOUSE|MGI=MGI=95288|UniProtKB=P58252	P58252,EF2_MOUSE	Elongation factor 2;Eef2;ortholog	ELONGATION FACTOR 2 (PTHR23115:SF126)	translation elongation factor;translation initiation factor;hydrolase;G-protein	Mus musculus
MOUSE|MGI=MGI=95303|UniProtKB=P60843	IF4A1_MOUSE,P60843	Eukaryotic initiation factor 4A-I;Eif4a1;ortholog	EUKARYOTIC INITIATION FACTOR 4A-I (PTHR24031:SF221)	RNA helicase;helicase	Mus musculus
MOUSE|MGI=MGI=1914454|UniProtKB=Q99L45	Q99L45,IF2B_MOUSE	Eukaryotic translation initiation factor 2 subunit 2;Eif2s2;ortholog	EUKARYOTIC TRANSLATION INITIATION FACTOR 2 SUBUNIT 2 (PTHR23001:SF3)	translation initiation factor	Mus musculus
MOUSE|MGI=MGI=1349431|UniProtKB=Q9Z0N1	IF2G_MOUSE,Q9Z0N1	Eukaryotic translation initiation factor 2 subunit 3, X-linked;Eif2s3x;ortholog	EUKARYOTIC TRANSLATION INITIATION FACTOR 2 SUBUNIT 3-LIKE PROTEIN-RELATED (PTHR23115:SF166)	translation elongation factor;translation initiation factor;hydrolase;G-protein	Mus musculus
MOUSE|MGI=MGI=95301|UniProtKB=P23116	P23116,EIF3A_MOUSE	Eukaryotic translation initiation factor 3 subunit A;Eif3a;ortholog	EUKARYOTIC TRANSLATION INITIATION FACTOR 3 SUBUNIT A (PTHR14005:SF0)	translation initiation factor	Mus musculus
MOUSE|MGI=MGI=1933181|UniProtKB=O70194	EIF3D_MOUSE,O70194	Eukaryotic translation initiation factor 3 subunit D;Eif3d;ortholog	EUKARYOTIC TRANSLATION INITIATION FACTOR 3 SUBUNIT D (PTHR12399:SF0)	translation initiation factor	Mus musculus
MOUSE|MGI=MGI=95566|UniProtKB=P11276	FINC_MOUSE,P11276	Fibronectin;Fn1;ortholog	FIBRONECTIN (PTHR19143:SF187)	signaling molecule	Mus musculus
MOUSE|MGI=MGI=95488|UniProtKB=P37889	FBLN2_MOUSE,P37889	Fibulin-2;Fbln2;ortholog	FIBULIN-2 (PTHR24044:SF303)		Mus musculus
MOUSE|MGI=MGI=95556|UniProtKB=Q8BTM8	Q8BTM8,FLNA_MOUSE	Filamin-A;Flna;ortholog	FILAMIN-A (PTHR11915:SF173)	non-motor actin binding protein	Mus musculus
MOUSE|MGI=MGI=95557|UniProtKB=Q8VHX6	FLNC_MOUSE,Q8VHX6	Filamin-C;Flnc;ortholog	FILAMIN-C (PTHR11915:SF210)	non-motor actin binding protein	Mus musculus
MOUSE|MGI=MGI=109496|UniProtKB=O08573	LEG9_MOUSE,O08573	Galectin-9;Lgals9;ortholog	GALECTIN-9 (PTHR11346:SF80)	signaling molecule;cell adhesion molecule	Mus musculus
MOUSE|MGI=MGI=1333112|UniProtKB=P62827	P62827,RAN_MOUSE	GTP-binding nuclear protein Ran;Ran;ortholog	GTP-BINDING NUCLEAR PROTEIN RAN (PTHR24071:SF1)	small GTPase	Mus musculus
MOUSE|MGI=MGI=102705|UniProtKB=P63213	GBG2_MOUSE,P63213	Guanine nucleotide-binding protein G(I)/G(S)/G(O) subunit gamma-2;Gng2;ortholog	GUANINE NUCLEOTIDE-BINDING PROTEIN G(I)/G(S)/G(O) SUBUNIT GAMMA-2 (PTHR13809:SF25)	heterotrimeric G-protein	Mus musculus
MOUSE|MGI=MGI=2138741|UniProtKB=Q9Z2X1	HNRPF_MOUSE,Q9Z2X1	Heterogeneous nuclear ribonucleoprotein F;Hnrnpf;ortholog	HETEROGENEOUS NUCLEAR RIBONUCLEOPROTEIN F (PTHR13976:SF32)	ribosomal protein	Mus musculus
MOUSE|MGI=MGI=1891925|UniProtKB=O35737	HNRH1_MOUSE,O35737	Heterogeneous nuclear ribonucleoprotein H;Hnrnph1;ortholog	HETEROGENEOUS NUCLEAR RIBONUCLEOPROTEIN H (PTHR13976:SF34)	ribosomal protein	Mus musculus
MOUSE|MGI=MGI=99894|UniProtKB=P61979	P61979,HNRPK_MOUSE	Heterogeneous nuclear ribonucleoprotein K;Hnrnpk;ortholog	HETEROGENEOUS NUCLEAR RIBONUCLEOPROTEIN K (PTHR10288:SF167)	mRNA splicing factor;ribonucleoprotein;enzyme modulator	Mus musculus
MOUSE|MGI=MGI=1926465|UniProtKB=Q9D0E1	HNRPM_MOUSE,Q9D0E1	Heterogeneous nuclear ribonucleoprotein M;Hnrnpm;ortholog	HETEROGENEOUS NUCLEAR RIBONUCLEOPROTEIN M (PTHR23003:SF6)	ribonucleoprotein	Mus musculus
MOUSE|MGI=MGI=107795|UniProtKB=Q9Z204	Q9Z204,HNRPC_MOUSE	Heterogeneous nuclear ribonucleoproteins C1/C2;Hnrnpc;ortholog	HETEROGENEOUS NUCLEAR RIBONUCLEOPROTEINS C1/C2 (PTHR13968:SF3)	mRNA processing factor;ribonucleoprotein	Mus musculus
MOUSE|MGI=MGI=107502|UniProtKB=P43277	H13_MOUSE,P43277	Histone H1.3;Hist1h1d;ortholog	HISTONE H1.3 (PTHR11467:SF46)	histone	Mus musculus
MOUSE|MGI=MGI=1931527|UniProtKB=P43274	P43274,H14_MOUSE	Histone H1.4;Hist1h1e;ortholog	HISTONE H1.3 (PTHR11467:SF46)	histone	Mus musculus
MOUSE|MGI=MGI=2448309|UniProtKB=Q8CGP5	H2A1F_MOUSE,Q8CGP5	Histone H2A type 1-F;Hist1h2af;ortholog	HISTONE H2A TYPE 1-RELATED (PTHR23430:SF77)	histone	Mus musculus
MOUSE|MGI=MGI=2448387|UniProtKB=Q64478	H2B1H_MOUSE,Q64478	Histone H2B type 1-H;Hist1h2bh;ortholog	HISTONE H2B TYPE 1-D (PTHR23428:SF18)	histone	Mus musculus
MOUSE|MGI=MGI=3650546|UniProtKB=P02301	H3C_MOUSE,P02301	Histone H3.3C;H3f3c;ortholog	HISTONE H3.3C (PTHR11426:SF44)	histone	Mus musculus
MOUSE|MGI=MGI=2448443|UniProtKB=P62806	H4_MOUSE,P62806	Histone H4;Hist1h4a;ortholog	HISTONE H4 (PTHR10484:SF16)	histone	Mus musculus
MOUSE|MGI=MGI=3641920|UniProtKB=P01634	P01634	Ig kappa chain V-V region MOPC 21;unassigned;ortholog	IG KAPPA CHAIN V-V REGION MOPC 21-RELATED (PTHR23267:SF177)	immunoglobulin	Mus musculus
MOUSE|MGI=MGI=1925638|UniProtKB=Q9EQK5	Q9EQK5,MVP_MOUSE	Major vault protein;Mvp;ortholog	MAJOR VAULT PROTEIN (PTHR14165:SF3)	ribonucleoprotein	Mus musculus
MOUSE|MGI=MGI=1339711|UniProtKB=Q5SX40	MYH1_MOUSE,Q5SX40	Myosin-1;Myh1;ortholog	MYOSIN-1 (PTHR13140:SF484)	G-protein modulator;actin binding motor protein;cell junction protein	Mus musculus
MOUSE|MGI=MGI=1930780|UniProtKB=Q61879	MYH10_MOUSE,Q61879	Myosin-10;Myh10;ortholog	MYOSIN-10 (PTHR13140:SF328)	G-protein modulator;actin binding motor protein;cell junction protein	Mus musculus
MOUSE|MGI=MGI=107717|UniProtKB=Q8VDD5	Q8VDD5,MYH9_MOUSE	Myosin-9;Myh9;ortholog	MYOSIN-9 (PTHR13140:SF317)	G-protein modulator;actin binding motor protein;cell junction protein	Mus musculus
MOUSE|MGI=MGI=1855692|UniProtKB=Q99K48	Q99K48,NONO_MOUSE	Non-POU domain-containing octamer-binding protein;Nono;ortholog	NON-POU DOMAIN-CONTAINING OCTAMER-BINDING PROTEIN (PTHR23189:SF15)	mRNA splicing factor	Mus musculus
MOUSE|MGI=MGI=1353498|UniProtKB=Q8VEM8	Q8VEM8,MPCP_MOUSE	Phosphate carrier protein, mitochondrial;Slc25a3;ortholog	PHOSPHATE CARRIER PROTEIN, MITOCHONDRIAL (PTHR24089:SF352)	amino acid transporter;mitochondrial carrier protein;transfer/carrier protein;ribosomal protein;calmodulin	Mus musculus
MOUSE|MGI=MGI=98888|UniProtKB=P0CG49	UBB_MOUSE,P0CG49	Polyubiquitin-B;Ubb;ortholog	POLYUBIQUITIN-C (PTHR10666:SF9)	ribosomal protein	Mus musculus
MOUSE|MGI=MGI=105037|UniProtKB=Q61656	Q61656,DDX5_MOUSE	Probable ATP-dependent RNA helicase DDX5;Ddx5;ortholog	ATP-DEPENDENT RNA HELICASE DDX5-RELATED (PTHR24031:SF219)	RNA helicase;helicase	Mus musculus
MOUSE|MGI=MGI=1917689|UniProtKB=Q8BQ46	Q8BQ46_MOUSE,Q8BQ46	Protein Taf15;Taf15;ortholog	TATA-BINDING PROTEIN-ASSOCIATED FACTOR 2N (PTHR23238:SF25)	transcription factor;DNA binding protein;mRNA splicing factor	Mus musculus
MOUSE|MGI=MGI=99845|UniProtKB=Q61598	Q61598,GDIB_MOUSE	Rab GDP dissociation inhibitor beta;Gdi2;ortholog	RAB GDP DISSOCIATION INHIBITOR BETA (PTHR11787:SF1)	acyltransferase;G-protein modulator	Mus musculus
MOUSE|MGI=MGI=1353633|UniProtKB=P56959	FUS_MOUSE,P56959	RNA-binding protein FUS;Fus;ortholog	RNA-BINDING PROTEIN FUS (PTHR23238:SF5)	transcription factor;DNA binding protein;mRNA splicing factor	Mus musculus
MOUSE|MGI=MGI=88283|UniProtKB=P19324	SERPH_MOUSE,P19324	Serpin H1;Serpinh1;ortholog	SERPIN H1 (PTHR11461:SF27)	serine protease inhibitor	Mus musculus
MOUSE|MGI=MGI=1312985|UniProtKB=Q9WVA4	TAGL2_MOUSE,Q9WVA4	Transgelin-2;Tagln2;ortholog	TRANSGELIN-2 (PTHR18959:SF41)	non-motor actin binding protein	Mus musculus
MOUSE|MGI=MGI=106612|UniProtKB=Q9WTI7	MYO1C_MOUSE,Q9WTI7	Unconventional myosin-Ic;Myo1c;ortholog	UNCONVENTIONAL MYOSIN-IC (PTHR13140:SF255)	G-protein modulator;actin binding motor protein;cell junction protein	Mus musculus

## Sheet: Catalytic (GO 0003824)
Gene ID	Mapped ID	Gene Name/Symbol	Panther Family/Subfamily	Panther Protein Class	Species
MOUSE|MGI=MGI=1350917|UniProtKB=P62908	P62908,RS3_MOUSE	40S ribosomal protein S3;Rps3;ortholog	40S RIBOSOMAL PROTEIN S3 (PTHR11760:SF9)	ribosomal protein	Mus musculus
MOUSE|MGI=MGI=1928939|UniProtKB=Q9R0X4	Q9R0X4,ACOT9_MOUSE	Acyl-coenzyme A thioesterase 9, mitochondrial;Acot9;ortholog	ACYL-COENZYME A THIOESTERASE 9, MITOCHONDRIAL (PTHR12655:SF0)	esterase	Mus musculus
MOUSE|MGI=MGI=87968|UniProtKB=P50247	SAHH_MOUSE,P50247	Adenosylhomocysteinase;Ahcy;ortholog	ADENOSYLHOMOCYSTEINASE (PTHR23420:SF0)	hydrolase	Mus musculus
MOUSE|MGI=MGI=95393|UniProtKB=P17182	ENOA_MOUSE,P17182	Alpha-enolase;Eno1;ortholog	ALPHA-ENOLASE (PTHR11902:SF12)	lyase	Mus musculus
MOUSE|MGI=MGI=1914297|UniProtKB=Q9D0I9	SYRC_MOUSE,Q9D0I9	Arginine--tRNA ligase, cytoplasmic;Rars;ortholog	ARGININE--TRNA LIGASE, CYTOPLASMIC (PTHR11956:SF5)		Mus musculus
MOUSE|MGI=MGI=88115|UniProtKB=Q03265	ATPA_MOUSE,Q03265	ATP synthase subunit alpha, mitochondrial;Atp5a1;ortholog	ATP SYNTHASE SUBUNIT ALPHA, MITOCHONDRIAL (PTHR15184:SF3)	ATP synthase;anion channel;ligand-gated ion channel;ligand-gated ion channel;DNA binding protein;hydrolase	Mus musculus
MOUSE|MGI=MGI=107801|UniProtKB=P56480	ATPB_MOUSE,P56480	ATP synthase subunit beta, mitochondrial;Atp5b;ortholog	ATP SYNTHASE SUBUNIT BETA, MITOCHONDRIAL (PTHR15184:SF44)	ATP synthase;anion channel;ligand-gated ion channel;ligand-gated ion channel;DNA binding protein;hydrolase	Mus musculus
MOUSE|MGI=MGI=108177|UniProtKB=O70133	DHX9_MOUSE,O70133	ATP-dependent RNA helicase A;Dhx9;ortholog	ATP-DEPENDENT RNA HELICASE A (PTHR18934:SF119)	RNA helicase;helicase	Mus musculus
MOUSE|MGI=MGI=1915528|UniProtKB=Q8VDW0	DX39A_MOUSE,Q8VDW0	ATP-dependent RNA helicase DDX39A;Ddx39a;ortholog	ATP-DEPENDENT RNA HELICASE DDX39A (PTHR24031:SF212)	RNA helicase;helicase	Mus musculus
MOUSE|MGI=MGI=103064|UniProtKB=Q62167	DDX3X_MOUSE,Q62167	ATP-dependent RNA helicase DDX3X;Ddx3x;ortholog	ATP-DEPENDENT RNA HELICASE DDX3X (PTHR24031:SF281)	RNA helicase;helicase	Mus musculus
MOUSE|MGI=MGI=97838|UniProtKB=Q8CGC7	Q8CGC7,SYEP_MOUSE	Bifunctional glutamate/proline--tRNA ligase;Eprs;ortholog	BIFUNCTIONAL GLUTAMATE/PROLINE--TRNA LIGASE (PTHR11451:SF21)	ligase	Mus musculus
MOUSE|MGI=MGI=103147|UniProtKB=Q9JHU4	DYHC1_MOUSE,Q9JHU4	Cytoplasmic dynein 1 heavy chain 1;Dync1h1;ortholog	CYTOPLASMIC DYNEIN 1 HEAVY CHAIN 1 (PTHR10676:SF28)	hydrolase;microtubule binding motor protein	Mus musculus
MOUSE|MGI=MGI=1888908|UniProtKB=Q9Z110	Q9Z110,P5CS_MOUSE	Delta-1-pyrroline-5-carboxylate synthase;Aldh18a1;ortholog	DELTA-1-PYRROLINE-5-CARBOXYLATE SYNTHASE (PTHR11063:SF8)	amino acid kinase;dehydrogenase;amino acid kinase	Mus musculus
MOUSE|MGI=MGI=98086|UniProtKB=P08775	RPB1_MOUSE,P08775	DNA-directed RNA polymerase II subunit RPB1;Polr2a;ortholog	DNA-DIRECTED RNA POLYMERASE II SUBUNIT RPB1 (PTHR19376:SF37)	nucleotidyltransferase;DNA-directed RNA polymerase	Mus musculus
MOUSE|MGI=MGI=1194508|UniProtKB=O54734	OST48_MOUSE,O54734	Dolichyl-diphosphooligosaccharide--protein glycosyltransferase 48 kDa subunit;Ddost;ortholog	DOLICHYL-DIPHOSPHOOLIGOSACCHARIDE--PROTEIN GLYCOSYLTRANSFERASE 48 KDA SUBUNIT (PTHR10830:SF0)	glycosyltransferase	Mus musculus
MOUSE|MGI=MGI=105124|UniProtKB=P46978	P46978,STT3A_MOUSE	Dolichyl-diphosphooligosaccharide--protein glycosyltransferase subunit STT3A;Stt3a;ortholog	DOLICHYL-DIPHOSPHOOLIGOSACCHARIDE--PROTEIN GLYCOSYLTRANSFERASE SUBUNIT STT3A (PTHR13872:SF26)	glycosyltransferase	Mus musculus
MOUSE|MGI=MGI=1096881|UniProtKB=P10126	EF1A1_MOUSE,P10126	Elongation factor 1-alpha 1;Eef1a1;ortholog	ELONGATION FACTOR 1-ALPHA 1 (PTHR23115:SF116)	translation elongation factor;translation initiation factor;hydrolase;G-protein	Mus musculus
MOUSE|MGI=MGI=1914410|UniProtKB=Q9D8N0	Q9D8N0,EF1G_MOUSE	Elongation factor 1-gamma;Eef1g;ortholog	ELONGATION FACTOR 1-GAMMA (PTHR11260:SF255)	transferase;signaling molecule;reductase;translation elongation factor;epimerase/racemase;cytoskeletal protein	Mus musculus
MOUSE|MGI=MGI=95288|UniProtKB=P58252	P58252,EF2_MOUSE	Elongation factor 2;Eef2;ortholog	ELONGATION FACTOR 2 (PTHR23115:SF126)	translation elongation factor;translation initiation factor;hydrolase;G-protein	Mus musculus
MOUSE|MGI=MGI=95303|UniProtKB=P60843	IF4A1_MOUSE,P60843	Eukaryotic initiation factor 4A-I;Eif4a1;ortholog	EUKARYOTIC INITIATION FACTOR 4A-I (PTHR24031:SF221)	RNA helicase;helicase	Mus musculus
MOUSE|MGI=MGI=1349431|UniProtKB=Q9Z0N1	IF2G_MOUSE,Q9Z0N1	Eukaryotic translation initiation factor 2 subunit 3, X-linked;Eif2s3x;ortholog	EUKARYOTIC TRANSLATION INITIATION FACTOR 2 SUBUNIT 3-LIKE PROTEIN-RELATED (PTHR23115:SF166)	translation elongation factor;translation initiation factor;hydrolase;G-protein	Mus musculus
MOUSE|MGI=MGI=99554|UniProtKB=Q07797	LG3BP_MOUSE,Q07797	Galectin-3-binding protein;Lgals3bp;ortholog	GALECTIN-3-BINDING PROTEIN (PTHR19331:SF281)	receptor;serine protease;oxidase;serine protease	Mus musculus
MOUSE|MGI=MGI=95640|UniProtKB=P16858	P16858,G3P_MOUSE	Glyceraldehyde-3-phosphate dehydrogenase;Gapdh;ortholog	GLYCERALDEHYDE-3-PHOSPHATE DEHYDROGENASE (PTHR10836:SF51)	dehydrogenase	Mus musculus
MOUSE|MGI=MGI=1333112|UniProtKB=P62827	P62827,RAN_MOUSE	GTP-binding nuclear protein Ran;Ran;ortholog	GTP-BINDING NUCLEAR PROTEIN RAN (PTHR24071:SF1)	small GTPase	Mus musculus
MOUSE|MGI=MGI=102705|UniProtKB=P63213	GBG2_MOUSE,P63213	Guanine nucleotide-binding protein G(I)/G(S)/G(O) subunit gamma-2;Gng2;ortholog	GUANINE NUCLEOTIDE-BINDING PROTEIN G(I)/G(S)/G(O) SUBUNIT GAMMA-2 (PTHR13809:SF25)	heterotrimeric G-protein	Mus musculus
MOUSE|MGI=MGI=99894|UniProtKB=P61979	P61979,HNRPK_MOUSE	Heterogeneous nuclear ribonucleoprotein K;Hnrnpk;ortholog	HETEROGENEOUS NUCLEAR RIBONUCLEOPROTEIN K (PTHR10288:SF167)	mRNA splicing factor;ribonucleoprotein;enzyme modulator	Mus musculus
MOUSE|MGI=MGI=96837|UniProtKB=P08071	P08071,TRFL_MOUSE	Lactotransferrin;Ltf;ortholog	LACTOTRANSFERRIN (PTHR11485:SF33)	transfer/carrier protein;serine protease;serine protease	Mus musculus
MOUSE|MGI=MGI=2138281|UniProtKB=Q3U9G9	Q3U9G9,LBR_MOUSE	Lamin-B receptor;Lbr;ortholog	LAMIN-B RECEPTOR (PTHR21257:SF37)	receptor;reductase	Mus musculus
MOUSE|MGI=MGI=2137913|UniProtKB=P58022	LOXL2_MOUSE,P58022	Lysyl oxidase homolog 2;Loxl2;ortholog	LYSYL OXIDASE HOMOLOG 2 (PTHR19331:SF310)	receptor;serine protease;oxidase;serine protease	Mus musculus
MOUSE|MGI=MGI=1914304|UniProtKB=Q9DCL9	PUR6_MOUSE,Q9DCL9	Multifunctional protein ADE2;Paics;ortholog	MULTIFUNCTIONAL PROTEIN ADE2 (PTHR11609:SF3)	ligase	Mus musculus
MOUSE|MGI=MGI=1339711|UniProtKB=Q5SX40	MYH1_MOUSE,Q5SX40	Myosin-1;Myh1;ortholog	MYOSIN-1 (PTHR13140:SF484)	G-protein modulator;actin binding motor protein;cell junction protein	Mus musculus
MOUSE|MGI=MGI=1930780|UniProtKB=Q61879	MYH10_MOUSE,Q61879	Myosin-10;Myh10;ortholog	MYOSIN-10 (PTHR13140:SF328)	G-protein modulator;actin binding motor protein;cell junction protein	Mus musculus
MOUSE|MGI=MGI=107717|UniProtKB=Q8VDD5	Q8VDD5,MYH9_MOUSE	Myosin-9;Myh9;ortholog	MYOSIN-9 (PTHR13140:SF317)	G-protein modulator;actin binding motor protein;cell junction protein	Mus musculus
MOUSE|MGI=MGI=1855692|UniProtKB=Q99K48	Q99K48,NONO_MOUSE	Non-POU domain-containing octamer-binding protein;Nono;ortholog	NON-POU DOMAIN-CONTAINING OCTAMER-BINDING PROTEIN (PTHR23189:SF15)	mRNA splicing factor	Mus musculus
MOUSE|MGI=MGI=99523|UniProtKB=P35700	PRDX1_MOUSE,P35700	Peroxiredoxin-1;Prdx1;ortholog	PEROXIREDOXIN-1 (PTHR10681:SF111)	peroxidase	Mus musculus
MOUSE|MGI=MGI=105037|UniProtKB=Q61656	Q61656,DDX5_MOUSE	Probable ATP-dependent RNA helicase DDX5;Ddx5;ortholog	ATP-DEPENDENT RNA HELICASE DDX5-RELATED (PTHR24031:SF219)	RNA helicase;helicase	Mus musculus
MOUSE|MGI=MGI=97503|UniProtKB=P17918	PCNA_MOUSE,P17918	Proliferating cell nuclear antigen;Pcna;ortholog	PROLIFERATING CELL NUCLEAR ANTIGEN (PTHR11352:SF0)	DNA polymerase processivity factor	Mus musculus
MOUSE|MGI=MGI=1917689|UniProtKB=Q8BQ46	Q8BQ46_MOUSE,Q8BQ46	Protein Taf15;Taf15;ortholog	TATA-BINDING PROTEIN-ASSOCIATED FACTOR 2N (PTHR23238:SF25)	transcription factor;DNA binding protein;mRNA splicing factor	Mus musculus
MOUSE|MGI=MGI=99845|UniProtKB=Q61598	Q61598,GDIB_MOUSE	Rab GDP dissociation inhibitor beta;Gdi2;ortholog	RAB GDP DISSOCIATION INHIBITOR BETA (PTHR11787:SF1)	acyltransferase;G-protein modulator	Mus musculus
MOUSE|MGI=MGI=2154952|UniProtKB=Q9QZL0	Q9QZL0,RIPK3_MOUSE	Receptor-interacting serine/threonine-protein kinase 3;Ripk3;ortholog	RECEPTOR-INTERACTING SERINE/THREONINE-PROTEIN KINASE 3 (PTHR23257:SF496)	non-receptor serine/threonine protein kinase;non-receptor tyrosine protein kinase;non-receptor serine/threonine protein kinase;non-receptor tyrosine protein kinase	Mus musculus
MOUSE|MGI=MGI=1353633|UniProtKB=P56959	FUS_MOUSE,P56959	RNA-binding protein FUS;Fus;ortholog	RNA-BINDING PROTEIN FUS (PTHR23238:SF5)	transcription factor;DNA binding protein;mRNA splicing factor	Mus musculus
MOUSE|MGI=MGI=1277989|UniProtKB=Q9CZN7	Q9CZN7,Q9CZN7_MOUSE	Serine hydroxymethyltransferase;Shmt2;ortholog	SERINE HYDROXYMETHYLTRANSFERASE, MITOCHONDRIAL (PTHR11680:SF0)	methyltransferase	Mus musculus
MOUSE|MGI=MGI=88283|UniProtKB=P19324	SERPH_MOUSE,P19324	Serpin H1;Serpinh1;ortholog	SERPIN H1 (PTHR11461:SF27)	serine protease inhibitor	Mus musculus
MOUSE|MGI=MGI=2445126|UniProtKB=B2RX14	TUT4_MOUSE,B2RX14	Terminal uridylyltransferase 4;Zcchc11;ortholog	TERMINAL URIDYLYLTRANSFERASE 4 (PTHR12271:SF49)	nucleotidyltransferase	Mus musculus
MOUSE|MGI=MGI=2137617|UniProtKB=Q99JR5	TINAL_MOUSE,Q99JR5	Tubulointerstitial nephritis antigen-like;Tinagl1;ortholog	TUBULOINTERSTITIAL NEPHRITIS ANTIGEN-LIKE (PTHR12411:SF270)	cysteine protease;cysteine protease	Mus musculus
MOUSE|MGI=MGI=106612|UniProtKB=Q9WTI7	MYO1C_MOUSE,Q9WTI7	Unconventional myosin-Ic;Myo1c;ortholog	UNCONVENTIONAL MYOSIN-IC (PTHR13140:SF255)	G-protein modulator;actin binding motor protein;cell junction protein	Mus musculus

## Sheet: Structural (GO 0005198)
Gene ID	Mapped ID	Gene Name/Symbol	Panther Family/Subfamily	Panther Protein Class	Species
MOUSE|MGI=MGI=105110|UniProtKB=P25444	RS2_MOUSE,P25444	40S ribosomal protein S2;Rps2;ortholog	40S RIBOSOMAL PROTEIN S2 (PTHR13718:SF70)	ribosomal protein	Mus musculus
MOUSE|MGI=MGI=1350917|UniProtKB=P62908	P62908,RS3_MOUSE	40S ribosomal protein S3;Rps3;ortholog	40S RIBOSOMAL PROTEIN S3 (PTHR11760:SF9)	ribosomal protein	Mus musculus
MOUSE|MGI=MGI=1202063|UniProtKB=P97351	RS3A_MOUSE,P97351	40S ribosomal protein S3a;Rps3a;ortholog	40S RIBOSOMAL PROTEIN S3A (PTHR11830:SF7)	ribosomal protein	Mus musculus
MOUSE|MGI=MGI=98158|UniProtKB=P62702	P62702,RS4X_MOUSE	40S ribosomal protein S4, X isoform;Rps4x;ortholog	40S RIBOSOMAL PROTEIN S4, X ISOFORM-RELATED (PTHR11581:SF1)	ribosomal protein	Mus musculus
MOUSE|MGI=MGI=98166|UniProtKB=P62242	P62242,RS8_MOUSE	40S ribosomal protein S8;Rps8;ortholog	40S RIBOSOMAL PROTEIN S8 (PTHR10394:SF3)		Mus musculus
MOUSE|MGI=MGI=1924096|UniProtKB=Q6ZWN5	RS9_MOUSE,Q6ZWN5	40S ribosomal protein S9;Rps9;ortholog	40S RIBOSOMAL PROTEIN S9 (PTHR11831:SF5)	ribosomal protein	Mus musculus
MOUSE|MGI=MGI=1927636|UniProtKB=P14869	RLA0_MOUSE,P14869	60S acidic ribosomal protein P0;Rplp0;ortholog	60S ACIDIC RIBOSOMAL PROTEIN P0 (PTHR21141:SF3)	ribosomal protein	Mus musculus
MOUSE|MGI=MGI=105943|UniProtKB=Q6ZWV3	Q6ZWV3,RL10_MOUSE	60S ribosomal protein L10;Rpl10;ortholog	60S RIBOSOMAL PROTEIN L10-RELATED (PTHR11726:SF11)	ribosomal protein	Mus musculus
MOUSE|MGI=MGI=1914275|UniProtKB=Q9CXW4	RL11_MOUSE,Q9CXW4	60S ribosomal protein L11;Rpl11;ortholog	60S RIBOSOMAL PROTEIN L11-RELATED (PTHR11994:SF8)	ribosomal protein	Mus musculus
MOUSE|MGI=MGI=105922|UniProtKB=P47963	P47963,RL13_MOUSE	60S ribosomal protein L13;Rpl13;ortholog	60S RIBOSOMAL PROTEIN L13 (PTHR11722:SF0)	ribosomal protein	Mus musculus
MOUSE|MGI=MGI=1351455|UniProtKB=P19253	P19253,RL13A_MOUSE	60S ribosomal protein L13a;Rpl13a;ortholog	60S RIBOSOMAL PROTEIN L13A (PTHR11545:SF3)	ribosomal protein	Mus musculus
MOUSE|MGI=MGI=1913730|UniProtKB=Q9CZM2	RL15_MOUSE,Q9CZM2	60S ribosomal protein L15;Rpl15;ortholog	60S RIBOSOMAL PROTEIN L15 (PTHR11847:SF8)	ribosomal protein	Mus musculus
MOUSE|MGI=MGI=1351605|UniProtKB=P27659	P27659,RL3_MOUSE	60S ribosomal protein L3;Rpl3;ortholog	60S RIBOSOMAL PROTEIN L3 (PTHR11363:SF4)	ribosomal protein	Mus musculus
MOUSE|MGI=MGI=108057|UniProtKB=P47911	RL6_MOUSE,P47911	60S ribosomal protein L6;Rpl6;ortholog	60S RIBOSOMAL PROTEIN L6 (PTHR10715:SF2)	ribosomal protein	Mus musculus
MOUSE|MGI=MGI=1350927|UniProtKB=P62918	P62918,RL8_MOUSE	60S ribosomal protein L8;Rpl8;ortholog	60S RIBOSOMAL PROTEIN L8 (PTHR13691:SF16)	ribosomal protein	Mus musculus
MOUSE|MGI=MGI=87905|UniProtKB=P68033	ACTC_MOUSE,P68033	Actin, alpha cardiac muscle 1;Actc1;ortholog	ACTIN, AORTIC SMOOTH MUSCLE (PTHR11937:SF176)	actin and actin related protein	Mus musculus
MOUSE|MGI=MGI=87906|UniProtKB=P63260	ACTG_MOUSE,P63260	Actin, cytoplasmic 2;Actg1;ortholog	ACTIN, CYTOPLASMIC 1-RELATED (PTHR11937:SF192)	actin and actin related protein	Mus musculus
MOUSE|MGI=MGI=1353495|UniProtKB=P48962	ADT1_MOUSE,P48962	ADP/ATP translocase 1;Slc25a4;ortholog	ADP/ATP TRANSLOCASE 1 (PTHR24089:SF217)	amino acid transporter;mitochondrial carrier protein;transfer/carrier protein;ribosomal protein;calmodulin	Mus musculus
MOUSE|MGI=MGI=1353496|UniProtKB=P51881	P51881,ADT2_MOUSE	ADP/ATP translocase 2;Slc25a5;ortholog	ADP/ATP TRANSLOCASE 2 (PTHR24089:SF361)	amino acid transporter;mitochondrial carrier protein;transfer/carrier protein;ribosomal protein;calmodulin	Mus musculus
MOUSE|MGI=MGI=88467|UniProtKB=P11087	CO1A1_MOUSE,P11087	Collagen alpha-1(I) chain;Col1a1;ortholog	COLLAGEN ALPHA-1(I) CHAIN (PTHR24023:SF569)	transporter;surfactant;receptor;extracellular matrix structural protein;antibacterial response protein	Mus musculus
MOUSE|MGI=MGI=109611|UniProtKB=E9Q557	DESP_MOUSE,E9Q557	Desmoplakin;Dsp;ortholog	DESMOPLAKIN (PTHR11915:SF234)	non-motor actin binding protein	Mus musculus
MOUSE|MGI=MGI=98931|UniProtKB=P26040	EZRI_MOUSE,P26040	Ezrin;Ezr;ortholog	EZRIN (PTHR23281:SF13)	actin family cytoskeletal protein	Mus musculus
MOUSE|MGI=MGI=95556|UniProtKB=Q8BTM8	Q8BTM8,FLNA_MOUSE	Filamin-A;Flna;ortholog	FILAMIN-A (PTHR11915:SF173)	non-motor actin binding protein	Mus musculus
MOUSE|MGI=MGI=95557|UniProtKB=Q8VHX6	FLNC_MOUSE,Q8VHX6	Filamin-C;Flnc;ortholog	FILAMIN-C (PTHR11915:SF210)	non-motor actin binding protein	Mus musculus
MOUSE|MGI=MGI=97167|UniProtKB=P26041	P26041,MOES_MOUSE	Moesin;Msn;ortholog	MOESIN (PTHR23281:SF26)	actin family cytoskeletal protein	Mus musculus
MOUSE|MGI=MGI=1339711|UniProtKB=Q5SX40	MYH1_MOUSE,Q5SX40	Myosin-1;Myh1;ortholog	MYOSIN-1 (PTHR13140:SF484)	G-protein modulator;actin binding motor protein;cell junction protein	Mus musculus
MOUSE|MGI=MGI=1930780|UniProtKB=Q61879	MYH10_MOUSE,Q61879	Myosin-10;Myh10;ortholog	MYOSIN-10 (PTHR13140:SF328)	G-protein modulator;actin binding motor protein;cell junction protein	Mus musculus
MOUSE|MGI=MGI=1353498|UniProtKB=Q8VEM8	Q8VEM8,MPCP_MOUSE	Phosphate carrier protein, mitochondrial;Slc25a3;ortholog	PHOSPHATE CARRIER PROTEIN, MITOCHONDRIAL (PTHR24089:SF352)	amino acid transporter;mitochondrial carrier protein;transfer/carrier protein;ribosomal protein;calmodulin	Mus musculus
MOUSE|MGI=MGI=98888|UniProtKB=P0CG49	UBB_MOUSE,P0CG49	Polyubiquitin-B;Ubb;ortholog	POLYUBIQUITIN-C (PTHR10666:SF9)	ribosomal protein	Mus musculus
MOUSE|MGI=MGI=1312985|UniProtKB=Q9WVA4	TAGL2_MOUSE,Q9WVA4	Transgelin-2;Tagln2;ortholog	TRANSGELIN-2 (PTHR18959:SF41)	non-motor actin binding protein	Mus musculus
MOUSE|MGI=MGI=1915472|UniProtKB=P68372	P68372,TBB4B_MOUSE	Tubulin beta-4B chain;Tubb4b;ortholog	TUBULIN BETA-4B CHAIN (PTHR11588:SF85)	tubulin	Mus musculus
MOUSE|MGI=MGI=107812|UniProtKB=P99024	P99024,TBB5_MOUSE	Tubulin beta-5 chain;Tubb5;ortholog	TUBULIN BETA CHAIN (PTHR11588:SF61)	tubulin	Mus musculus
MOUSE|MGI=MGI=106612|UniProtKB=Q9WTI7	MYO1C_MOUSE,Q9WTI7	Unconventional myosin-Ic;Myo1c;ortholog	UNCONVENTIONAL MYOSIN-IC (PTHR13140:SF255)	G-protein modulator;actin binding motor protein;cell junction protein	Mus musculus
MOUSE|MGI=MGI=98932|UniProtKB=P20152	VIME_MOUSE,P20152	Vimentin;Vim;ortholog	VIMENTIN (PTHR23239:SF27)	structural protein;intermediate filament	Mus musculus

## Sheet: Enzyme (GO 0030234)
Gene ID	Mapped ID	Gene Name/Symbol	Panther Family/Subfamily	Panther Protein Class	Species
MOUSE|MGI=MGI=1339711|UniProtKB=Q5SX40	MYH1_MOUSE,Q5SX40	Myosin-1;Myh1;ortholog	MYOSIN-1 (PTHR13140:SF484)	G-protein modulator;actin binding motor protein;cell junction protein	Mus musculus
MOUSE|MGI=MGI=1930780|UniProtKB=Q61879	MYH10_MOUSE,Q61879	Myosin-10;Myh10;ortholog	MYOSIN-10 (PTHR13140:SF328)	G-protein modulator;actin binding motor protein;cell junction protein	Mus musculus
MOUSE|MGI=MGI=107717|UniProtKB=Q8VDD5	Q8VDD5,MYH9_MOUSE	Myosin-9;Myh9;ortholog	MYOSIN-9 (PTHR13140:SF317)	G-protein modulator;actin binding motor protein;cell junction protein	Mus musculus
MOUSE|MGI=MGI=97503|UniProtKB=P17918	PCNA_MOUSE,P17918	Proliferating cell nuclear antigen;Pcna;ortholog	PROLIFERATING CELL NUCLEAR ANTIGEN (PTHR11352:SF0)	DNA polymerase processivity factor	Mus musculus
MOUSE|MGI=MGI=99845|UniProtKB=Q61598	Q61598,GDIB_MOUSE	Rab GDP dissociation inhibitor beta;Gdi2;ortholog	RAB GDP DISSOCIATION INHIBITOR BETA (PTHR11787:SF1)	acyltransferase;G-protein modulator	Mus musculus
MOUSE|MGI=MGI=88283|UniProtKB=P19324	SERPH_MOUSE,P19324	Serpin H1;Serpinh1;ortholog	SERPIN H1 (PTHR11461:SF27)	serine protease inhibitor	Mus musculus
MOUSE|MGI=MGI=106612|UniProtKB=Q9WTI7	MYO1C_MOUSE,Q9WTI7	Unconventional myosin-Ic;Myo1c;ortholog	UNCONVENTIONAL MYOSIN-IC (PTHR13140:SF255)	G-protein modulator;actin binding motor protein;cell junction protein	Mus musculus

## Sheet: Receptor (GO 0004872)
Gene ID	Mapped ID	Gene Name/Symbol	Panther Family/Subfamily	Panther Protein Class	Species
MOUSE|MGI=MGI=88115|UniProtKB=Q03265	ATPA_MOUSE,Q03265	ATP synthase subunit alpha, mitochondrial;Atp5a1;ortholog	ATP SYNTHASE SUBUNIT ALPHA, MITOCHONDRIAL (PTHR15184:SF3)	ATP synthase;anion channel;ligand-gated ion channel;ligand-gated ion channel;DNA binding protein;hydrolase	Mus musculus
MOUSE|MGI=MGI=107801|UniProtKB=P56480	ATPB_MOUSE,P56480	ATP synthase subunit beta, mitochondrial;Atp5b;ortholog	ATP SYNTHASE SUBUNIT BETA, MITOCHONDRIAL (PTHR15184:SF44)	ATP synthase;anion channel;ligand-gated ion channel;ligand-gated ion channel;DNA binding protein;hydrolase	Mus musculus
MOUSE|MGI=MGI=96257|UniProtKB=Q05793	PGBM_MOUSE,Q05793	Basement membrane-specific heparan sulfate proteoglycan core protein;Hspg2;ortholog	BASEMENT MEMBRANE-SPECIFIC HEPARAN SULFATE PROTEOGLYCAN CORE PROTEIN (PTHR10574:SF273)	receptor;extracellular matrix linker protein	Mus musculus
MOUSE|MGI=MGI=88467|UniProtKB=P11087	CO1A1_MOUSE,P11087	Collagen alpha-1(I) chain;Col1a1;ortholog	COLLAGEN ALPHA-1(I) CHAIN (PTHR24023:SF569)	transporter;surfactant;receptor;extracellular matrix structural protein;antibacterial response protein	Mus musculus
MOUSE|MGI=MGI=88468|UniProtKB=Q01149	Q01149,CO1A2_MOUSE	Collagen alpha-2(I) chain;Col1a2;ortholog	COLLAGEN ALPHA-2(I) CHAIN (PTHR24023:SF568)	transporter;surfactant;receptor;extracellular matrix structural protein;antibacterial response protein	Mus musculus
MOUSE|MGI=MGI=99554|UniProtKB=Q07797	LG3BP_MOUSE,Q07797	Galectin-3-binding protein;Lgals3bp;ortholog	GALECTIN-3-BINDING PROTEIN (PTHR19331:SF281)	receptor;serine protease;oxidase;serine protease	Mus musculus
MOUSE|MGI=MGI=2138281|UniProtKB=Q3U9G9	Q3U9G9,LBR_MOUSE	Lamin-B receptor;Lbr;ortholog	LAMIN-B RECEPTOR (PTHR21257:SF37)	receptor;reductase	Mus musculus
MOUSE|MGI=MGI=105382|UniProtKB=Q61001	LAMA5_MOUSE,Q61001	Laminin subunit alpha-5;Lama5;ortholog	LAMININ SUBUNIT ALPHA-5 (PTHR10574:SF261)	receptor;extracellular matrix linker protein	Mus musculus
MOUSE|MGI=MGI=2137913|UniProtKB=P58022	LOXL2_MOUSE,P58022	Lysyl oxidase homolog 2;Loxl2;ortholog	LYSYL OXIDASE HOMOLOG 2 (PTHR19331:SF310)	receptor;serine protease;oxidase;serine protease	Mus musculus

## Sheet: Translation (GO 0045182)
Gene ID	Mapped ID	Gene Name/Symbol	Panther Family/Subfamily	Panther Protein Class	Species
MOUSE|MGI=MGI=103064|UniProtKB=Q62167	DDX3X_MOUSE,Q62167	ATP-dependent RNA helicase DDX3X;Ddx3x;ortholog	ATP-DEPENDENT RNA HELICASE DDX3X (PTHR24031:SF281)	RNA helicase;helicase	Mus musculus
MOUSE|MGI=MGI=1096881|UniProtKB=P10126	EF1A1_MOUSE,P10126	Elongation factor 1-alpha 1;Eef1a1;ortholog	ELONGATION FACTOR 1-ALPHA 1 (PTHR23115:SF116)	translation elongation factor;translation initiation factor;hydrolase;G-protein	Mus musculus
MOUSE|MGI=MGI=95288|UniProtKB=P58252	P58252,EF2_MOUSE	Elongation factor 2;Eef2;ortholog	ELONGATION FACTOR 2 (PTHR23115:SF126)	translation elongation factor;translation initiation factor;hydrolase;G-protein	Mus musculus
MOUSE|MGI=MGI=1914454|UniProtKB=Q99L45	Q99L45,IF2B_MOUSE	Eukaryotic translation initiation factor 2 subunit 2;Eif2s2;ortholog	EUKARYOTIC TRANSLATION INITIATION FACTOR 2 SUBUNIT 2 (PTHR23001:SF3)	translation initiation factor	Mus musculus
MOUSE|MGI=MGI=1349431|UniProtKB=Q9Z0N1	IF2G_MOUSE,Q9Z0N1	Eukaryotic translation initiation factor 2 subunit 3, X-linked;Eif2s3x;ortholog	EUKARYOTIC TRANSLATION INITIATION FACTOR 2 SUBUNIT 3-LIKE PROTEIN-RELATED (PTHR23115:SF166)	translation elongation factor;translation initiation factor;hydrolase;G-protein	Mus musculus
MOUSE|MGI=MGI=95301|UniProtKB=P23116	P23116,EIF3A_MOUSE	Eukaryotic translation initiation factor 3 subunit A;Eif3a;ortholog	EUKARYOTIC TRANSLATION INITIATION FACTOR 3 SUBUNIT A (PTHR14005:SF0)	translation initiation factor	Mus musculus
MOUSE|MGI=MGI=1915528|UniProtKB=Q8VDW0	DX39A_MOUSE,Q8VDW0	ATP-dependent RNA helicase DDX39A;Ddx39a;ortholog	ATP-DEPENDENT RNA HELICASE DDX39A (PTHR24031:SF212)	RNA helicase;helicase	Mus musculus
MOUSE|MGI=MGI=95303|UniProtKB=P60843	IF4A1_MOUSE,P60843	Eukaryotic initiation factor 4A-I;Eif4a1;ortholog	EUKARYOTIC INITIATION FACTOR 4A-I (PTHR24031:SF221)	RNA helicase;helicase	Mus musculus
MOUSE|MGI=MGI=1933181|UniProtKB=O70194	EIF3D_MOUSE,O70194	Eukaryotic translation initiation factor 3 subunit D;Eif3d;ortholog	EUKARYOTIC TRANSLATION INITIATION FACTOR 3 SUBUNIT D (PTHR12399:SF0)	translation initiation factor	Mus musculus
MOUSE|MGI=MGI=105037|UniProtKB=Q61656	Q61656,DDX5_MOUSE	Probable ATP-dependent RNA helicase DDX5;Ddx5;ortholog	ATP-DEPENDENT RNA HELICASE DDX5-RELATED (PTHR24031:SF219)	RNA helicase;helicase	Mus musculus
MOUSE|MGI=MGI=1914410|UniProtKB=Q9D8N0	Q9D8N0,EF1G_MOUSE	Elongation factor 1-gamma;Eef1g;ortholog	ELONGATION FACTOR 1-GAMMA (PTHR11260:SF255)	transferase;signaling molecule;reductase;translation elongation factor;epimerase/racemase;cytoskeletal protein	Mus musculus

## Sheet: Transporter (GO 0005215)
Gene ID	Mapped ID	Gene Name/Symbol	Panther Family/Subfamily	Panther Protein Class	Species
MOUSE|MGI=MGI=1353495|UniProtKB=P48962	ADT1_MOUSE,P48962	ADP/ATP translocase 1;Slc25a4;ortholog	ADP/ATP TRANSLOCASE 1 (PTHR24089:SF217)	amino acid transporter;mitochondrial carrier protein;transfer/carrier protein;ribosomal protein;calmodulin	Mus musculus
MOUSE|MGI=MGI=1353496|UniProtKB=P51881	P51881,ADT2_MOUSE	ADP/ATP translocase 2;Slc25a5;ortholog	ADP/ATP TRANSLOCASE 2 (PTHR24089:SF361)	amino acid transporter;mitochondrial carrier protein;transfer/carrier protein;ribosomal protein;calmodulin	Mus musculus
MOUSE|MGI=MGI=88115|UniProtKB=Q03265	ATPA_MOUSE,Q03265	ATP synthase subunit alpha, mitochondrial;Atp5a1;ortholog	ATP SYNTHASE SUBUNIT ALPHA, MITOCHONDRIAL (PTHR15184:SF3)	ATP synthase;anion channel;ligand-gated ion channel;ligand-gated ion channel;DNA binding protein;hydrolase	Mus musculus
MOUSE|MGI=MGI=107801|UniProtKB=P56480	ATPB_MOUSE,P56480	ATP synthase subunit beta, mitochondrial;Atp5b;ortholog	ATP SYNTHASE SUBUNIT BETA, MITOCHONDRIAL (PTHR15184:SF44)	ATP synthase;anion channel;ligand-gated ion channel;ligand-gated ion channel;DNA binding protein;hydrolase	Mus musculus
MOUSE|MGI=MGI=88467|UniProtKB=P11087	CO1A1_MOUSE,P11087	Collagen alpha-1(I) chain;Col1a1;ortholog	COLLAGEN ALPHA-1(I) CHAIN (PTHR24023:SF569)	transporter;surfactant;receptor;extracellular matrix structural protein;antibacterial response protein	Mus musculus
MOUSE|MGI=MGI=88468|UniProtKB=Q01149	Q01149,CO1A2_MOUSE	Collagen alpha-2(I) chain;Col1a2;ortholog	COLLAGEN ALPHA-2(I) CHAIN (PTHR24023:SF568)	transporter;surfactant;receptor;extracellular matrix structural protein;antibacterial response protein	Mus musculus
MOUSE|MGI=MGI=106013|UniProtKB=P53986	MOT1_MOUSE,P53986	Monocarboxylate transporter 1;Slc16a1;ortholog	MONOCARBOXYLATE TRANSPORTER 1 (PTHR11360:SF24)	transporter	Mus musculus
MOUSE|MGI=MGI=1353498|UniProtKB=Q8VEM8	Q8VEM8,MPCP_MOUSE	Phosphate carrier protein, mitochondrial;Slc25a3;ortholog	PHOSPHATE CARRIER PROTEIN, MITOCHONDRIAL (PTHR24089:SF352)	amino acid transporter;mitochondrial carrier protein;transfer/carrier protein;ribosomal protein;calmodulin	Mus musculus
MOUSE|MGI=MGI=108029|UniProtKB=Q6QIY3	Q6QIY3,SCNAA_MOUSE	Sodium channel protein type 10 subunit alpha;Scn10a;ortholog	SODIUM CHANNEL PROTEIN TYPE 10 SUBUNIT ALPHA (PTHR10037:SF208)	voltage-gated calcium channel;voltage-gated sodium channel;voltage-gated ion channel	Mus musculus

## Sheet: Nucleic acid (GO 0001071)
Gene ID	Mapped ID	Gene Name/Symbol	Panther Family/Subfamily	Panther Protein Class	Species
MOUSE|MGI=MGI=1917689|UniProtKB=Q8BQ46	Q8BQ46_MOUSE,Q8BQ46	Protein Taf15;Taf15;ortholog	TATA-BINDING PROTEIN-ASSOCIATED FACTOR 2N (PTHR23238:SF25)	transcription factor;DNA binding protein;mRNA splicing factor	Mus musculus
MOUSE|MGI=MGI=1353633|UniProtKB=P56959	FUS_MOUSE,P56959	RNA-binding protein FUS;Fus;ortholog	RNA-BINDING PROTEIN FUS (PTHR23238:SF5)	transcription factor;DNA binding protein;mRNA splicing factor	Mus musculus

## Sheet: Antioxidant (GO 0016209)
Gene ID	Mapped ID	Gene Name/Symbol	Panther Family/Subfamily	Panther Protein Class	Species
MOUSE|MGI=MGI=99523|UniProtKB=P35700	PRDX1_MOUSE,P35700	Peroxiredoxin-1;Prdx1;ortholog	PEROXIREDOXIN-1 (PTHR10681:SF111)	peroxidase	Mus musculus
