# Supplementary material for: Accumulation of isolevuglandin-modified protein in normal and fibrotic lung
Source: Sci Rep. 2016 Apr 27;6:24919. doi: 10.1038/srep24919 (PMC4847119; doi:10.1038/srep24919)
Supplement: Supplementary Table S2 [file srep24919-s3.xls]

## Sheet: Immunoprecipitated protein
Protein	Accesion number
14-3-3 protein zeta/delta OS=Mus musculus GN=Ywhaz PE=1 SV=1	sp|P63101|1433Z_MOUSE
Cellular tumor antigen p53 OS=Mus musculus GN=Tp53 PE=1 SV=3	sp|P02340|P53_MOUSE (+1)
Histone H1.0 OS=Mus musculus GN=H1f0 PE=2 SV=4	sp|P10922|H10_MOUSE
Leucine-rich repeat-containing protein 59 OS=Mus musculus GN=Lrrc59 PE=2 SV=1	sp|Q922Q8|LRC59_MOUSE
Nidogen-1 OS=Mus musculus GN=Nid1 PE=1 SV=2	sp|P10493|NID1_MOUSE
Phosphatidylinositol 4,5-bisphosphate 3-kinase catalytic subunit alpha isoform OS=Mus musculus GN=Pik3ca PE=1 SV=2	sp|P42337|PK3CA_MOUSE (+1)
40S ribosomal protein S3 OS=Mus musculus GN=Rps3 PE=1 SV=1	sp|P62908|RS3_MOUSE
40S ribosomal protein S4, X isoform OS=Mus musculus GN=Rps4x PE=2 SV=2	sp|P62702|RS4X_MOUSE
40S ribosomal protein S6 OS=Mus musculus GN=Rps6 PE=1 SV=1	sp|P62754|RS6_MOUSE
40S ribosomal protein S8 OS=Mus musculus GN=Rps8 PE=1 SV=2	sp|P62242|RS8_MOUSE
40S ribosomal protein SA OS=Mus musculus GN=Rpsa PE=1 SV=4	sp|P14206|RSSA_MOUSE (+1)
60S acidic ribosomal protein P0 OS=Mus musculus GN=Rplp0 PE=1 SV=3	sp|P14869|RLA0_MOUSE (+1)
60S ribosomal protein L10 OS=Mus musculus GN=Rpl10 PE=2 SV=3	sp|Q6ZWV3|RL10_MOUSE (+1)
60S ribosomal protein L11 OS=Mus musculus GN=Rpl11 PE=1 SV=4	sp|Q9CXW4|RL11_MOUSE (+4)
60S ribosomal protein L13a OS=Mus musculus GN=Rpl13a PE=1 SV=4	sp|P19253|RL13A_MOUSE (+1)
60S ribosomal protein L14 OS=Mus musculus GN=Rpl14 PE=2 SV=3	sp|Q9CR57|RL14_MOUSE
60S ribosomal protein L15 OS=Mus musculus GN=Rpl15 PE=2 SV=4	sp|Q9CZM2|RL15_MOUSE (+1)
60S ribosomal protein L19 OS=Mus musculus GN=Rpl19 PE=1 SV=1	sp|P84099|RL19_MOUSE (+1)
60S ribosomal protein L3 OS=Mus musculus GN=Rpl3 PE=2 SV=3	sp|P27659|RL3_MOUSE
60S ribosomal protein L4 OS=Mus musculus GN=Rpl4 PE=1 SV=3	sp|Q9D8E6|RL4_MOUSE
60S ribosomal protein L5 OS=Mus musculus GN=Rpl5 PE=1 SV=3	sp|P47962|RL5_MOUSE
60S ribosomal protein L6 OS=Mus musculus GN=Rpl6 PE=1 SV=3	sp|P47911|RL6_MOUSE
60S ribosomal protein L7 OS=Mus musculus GN=Rpl7 PE=2 SV=2	sp|P14148|RL7_MOUSE
78 kDa glucose-regulated protein OS=Mus musculus GN=Hspa5 PE=1 SV=3	sp|P20029|GRP78_MOUSE
Actin, alpha cardiac muscle 1 OS=Mus musculus GN=Actc1 PE=1 SV=1	sp|P68033|ACTC_MOUSE
Actin, cytoplasmic 2 OS=Mus musculus GN=Actg1 PE=1 SV=1	sp|P63260|ACTG_MOUSE
Adenosylhomocysteinase OS=Mus musculus GN=Ahcy PE=1 SV=3	sp|P50247|SAHH_MOUSE
ADP/ATP translocase 1 OS=Mus musculus GN=Slc25a4 PE=1 SV=4	sp|P48962|ADT1_MOUSE
ADP/ATP translocase 2 OS=Mus musculus GN=Slc25a5 PE=1 SV=3	sp|P51881|ADT2_MOUSE
Alpha-enolase OS=Mus musculus GN=Eno1 PE=1 SV=3	sp|P17182|ENOA_MOUSE
Annexin A2 OS=Mus musculus GN=Anxa2 PE=1 SV=2	sp|P07356|ANXA2_MOUSE
Aspartyl aminopeptidase OS=Mus musculus GN=Dnpep PE=2 SV=2	sp|Q9Z2W0|DNPEP_MOUSE
Basement membrane-specific heparan sulfate proteoglycan core protein OS=Mus musculus GN=Hspg2 PE=1 SV=1	sp|Q05793|PGBM_MOUSE
Basement membrane-specific heparan sulfate proteoglycan core protein OS=Mus musculus GN=Hspg2 PE=4 SV=1	tr|E9PZ16|E9PZ16_MOUSE
Bifunctional glutamate/proline--tRNA ligase OS=Mus musculus GN=Eprs PE=2 SV=4	sp|Q8CGC7|SYEP_MOUSE
Collagen alpha-1(I) chain OS=Mus musculus GN=Col1a1 PE=1 SV=4	sp|P11087|CO1A1_MOUSE
Copine-3 OS=Mus musculus GN=Cpne3 PE=1 SV=2	sp|Q8BT60|CPNE3_MOUSE
Delta-1-pyrroline-5-carboxylate synthase OS=Mus musculus GN=Aldh18a1 PE=2 SV=2	sp|Q9Z110|P5CS_MOUSE
Disabled homolog 2 OS=Mus musculus GN=Dab2 PE=4 SV=1	tr|E9QL31|E9QL31_MOUSE (+1)
DNA-directed RNA polymerase II subunit RPB1 OS=Mus musculus GN=Polr2a PE=1 SV=3	sp|P08775|RPB1_MOUSE
Dolichyl-diphosphooligosaccharide--protein glycosyltransferase 48 kDa subunit OS=Mus musculus GN=Ddost PE=1 SV=2	sp|O54734|OST48_MOUSE
EG627828 protein OS=Mus musculus GN=Gm6793 PE=2 SV=1	tr|B2RXM2|B2RXM2_MOUSE (+2)
ELAV-like protein 1 OS=Mus musculus GN=Elavl1 PE=1 SV=2	sp|P70372|ELAV1_MOUSE
Elongation factor 1-alpha 1 OS=Mus musculus GN=Eef1a1 PE=1 SV=3	sp|P10126|EF1A1_MOUSE
Elongation factor 1-gamma OS=Mus musculus GN=Eef1g PE=1 SV=3	sp|Q9D8N0|EF1G_MOUSE
Elongation factor 2 OS=Mus musculus GN=Eef2 PE=1 SV=2	sp|P58252|EF2_MOUSE
Endoplasmin OS=Mus musculus GN=Hsp90b1 PE=1 SV=2	sp|P08113|ENPL_MOUSE
Eukaryotic initiation factor 4A-I OS=Mus musculus GN=Eif4a1 PE=2 SV=1	sp|P60843|IF4A1_MOUSE
Eukaryotic translation initiation factor 2 subunit 2 OS=Mus musculus GN=Eif2s2 PE=1 SV=1	sp|Q99L45|IF2B_MOUSE (+1)
Eukaryotic translation initiation factor 3 subunit A OS=Mus musculus GN=Eif3a PE=1 SV=5	sp|P23116|EIF3A_MOUSE
Ezrin OS=Mus musculus GN=Ezr PE=1 SV=3	sp|P26040|EZRI_MOUSE
Fibronectin OS=Mus musculus GN=Fn1 PE=1 SV=4	sp|P11276|FINC_MOUSE
Fibulin-2 OS=Mus musculus GN=Fbln2 PE=1 SV=2	sp|P37889|FBLN2_MOUSE
Filamin-A OS=Mus musculus GN=Flna PE=1 SV=5	sp|Q8BTM8|FLNA_MOUSE (+1)
Galectin-3-binding protein OS=Mus musculus GN=Lgals3bp PE=1 SV=1	sp|Q07797|LG3BP_MOUSE
Glyceraldehyde-3-phosphate dehydrogenase OS=Mus musculus GN=Gapdh PE=1 SV=2	sp|P16858|G3P_MOUSE
GTP-binding nuclear protein Ran OS=Mus musculus GN=Ran PE=1 SV=3	sp|P62827|RAN_MOUSE
Guanine nucleotide-binding protein subunit beta-2-like 1 OS=Mus musculus GN=Gnb2l1 PE=1 SV=3	sp|P68040|GBLP_MOUSE
Heat shock cognate 71 kDa protein OS=Mus musculus GN=Hspa8 PE=1 SV=1	sp|P63017|HSP7C_MOUSE
Heat shock protein HSP 90-alpha OS=Mus musculus GN=Hsp90aa1 PE=1 SV=4	sp|P07901|HS90A_MOUSE
Heat shock protein HSP 90-beta OS=Mus musculus GN=Hsp90ab1 PE=1 SV=3	sp|P11499|HS90B_MOUSE
Heterogeneous nuclear ribonucleoprotein A/B OS=Mus musculus GN=Hnrnpab PE=1 SV=1	sp|Q99020|ROAA_MOUSE (+2)
Heterogeneous nuclear ribonucleoprotein A1 OS=Mus musculus GN=Hnrnpa1 PE=1 SV=2	sp|P49312|ROA1_MOUSE (+1)
Heterogeneous nuclear ribonucleoprotein D0 OS=Mus musculus GN=Hnrnpd PE=1 SV=2	sp|Q60668|HNRPD_MOUSE (+4)
Heterogeneous nuclear ribonucleoprotein F OS=Mus musculus GN=Hnrnpf PE=1 SV=3	sp|Q9Z2X1|HNRPF_MOUSE
Heterogeneous nuclear ribonucleoprotein H OS=Mus musculus GN=Hnrnph1 PE=1 SV=3	sp|O35737|HNRH1_MOUSE (+1)
Heterogeneous nuclear ribonucleoprotein M OS=Mus musculus GN=Hnrnpm PE=1 SV=3	sp|Q9D0E1|HNRPM_MOUSE (+2)
Heterogeneous nuclear ribonucleoprotein U OS=Mus musculus GN=Hnrnpu PE=1 SV=1	sp|Q8VEK3|HNRPU_MOUSE (+1)
Heterogeneous nuclear ribonucleoproteins A2/B1 OS=Mus musculus GN=Hnrnpa2b1 PE=1 SV=2	sp|O88569|ROA2_MOUSE
Histone H1.3 OS=Mus musculus GN=Hist1h1d PE=1 SV=2	sp|P43277|H13_MOUSE
Histone H1.4 OS=Mus musculus GN=Hist1h1e PE=1 SV=2	sp|P43274|H14_MOUSE
Histone H2A type 1-F OS=Mus musculus GN=Hist1h2af PE=1 SV=3	sp|Q8CGP5|H2A1F_MOUSE (+9)
Histone H2B type 1-H OS=Mus musculus GN=Hist1h2bh PE=1 SV=3	sp|Q64478|H2B1H_MOUSE
Histone H3.3C OS=Mus musculus GN=H3f3c PE=1 SV=3	sp|P02301|H3C_MOUSE (+4)
Histone H4 OS=Mus musculus GN=Hist1h4a PE=1 SV=2	sp|P62806|H4_MOUSE
Laminin subunit alpha-5 OS=Mus musculus GN=Lama5 PE=1 SV=4	sp|Q61001|LAMA5_MOUSE
Laminin subunit gamma-1 OS=Mus musculus GN=Lamc1 PE=4 SV=1	tr|F8VQJ3|F8VQJ3_MOUSE
Lysyl oxidase homolog 2 OS=Mus musculus GN=Loxl2 PE=1 SV=2	sp|P58022|LOXL2_MOUSE
Major vault protein OS=Mus musculus GN=Mvp PE=1 SV=4	sp|Q9EQK5|MVP_MOUSE
MCG13402, isoform CRA_a OS=Mus musculus GN=Ptbp1 PE=2 SV=1	tr|Q8BGJ5|Q8BGJ5_MOUSE (+1)
Moesin OS=Mus musculus GN=Msn PE=1 SV=3	sp|P26041|MOES_MOUSE
Multifunctional protein ADE2 OS=Mus musculus GN=Paics PE=1 SV=4	sp|Q9DCL9|PUR6_MOUSE
Myosin-1 OS=Mus musculus GN=Myh1 PE=1 SV=1	sp|Q5SX40|MYH1_MOUSE
Myosin-10 OS=Mus musculus GN=Myh10 PE=1 SV=2	sp|Q61879|MYH10_MOUSE (+2)
Myosin-9 OS=Mus musculus GN=Myh9 PE=1 SV=4	sp|Q8VDD5|MYH9_MOUSE
Non-POU domain-containing octamer-binding protein OS=Mus musculus GN=Nono PE=1 SV=3	sp|Q99K48|NONO_MOUSE
Nucleolin OS=Mus musculus GN=Ncl PE=1 SV=2	sp|P09405|NUCL_MOUSE
Polyadenylate-binding protein 1 OS=Mus musculus GN=Pabpc1 PE=1 SV=2	sp|P29341|PABP1_MOUSE
Polyubiquitin-B OS=Mus musculus GN=Ubb PE=1 SV=1	sp|P0CG49|UBB_MOUSE (+6)
Prelamin-A/C OS=Mus musculus GN=Lmna PE=1 SV=2	sp|P48678|LMNA_MOUSE
Probable ATP-dependent RNA helicase DDX5 OS=Mus musculus GN=Ddx5 PE=1 SV=2	sp|Q61656|DDX5_MOUSE
Protein Agl OS=Mus musculus GN=Agl PE=4 SV=1	tr|F8VPN4|F8VPN4_MOUSE
Protein Ahnak OS=Mus musculus GN=Ahnak PE=4 SV=1	tr|E9Q616|E9Q616_MOUSE
Protein Shmt2 OS=Mus musculus GN=Shmt2 PE=2 SV=1	tr|Q9CZN7|Q9CZN7_MOUSE
Protein Taf15 OS=Mus musculus GN=Taf15 PE=2 SV=1	tr|Q8BQ46|Q8BQ46_MOUSE
Protein Tfg OS=Mus musculus GN=Tfg PE=2 SV=1	tr|Q9Z1A1|Q9Z1A1_MOUSE
Pyruvate kinase isozymes M1/M2 OS=Mus musculus GN=Pkm PE=1 SV=4	sp|P52480|KPYM_MOUSE
RNA-binding protein FUS OS=Mus musculus GN=Fus PE=2 SV=1	sp|P56959|FUS_MOUSE (+1)
Serpin H1 OS=Mus musculus GN=Serpinh1 PE=1 SV=3	sp|P19324|SERPH_MOUSE
Sodium channel protein type 10 subunit alpha OS=Mus musculus GN=Scn10a PE=1 SV=2	sp|Q6QIY3|SCNAA_MOUSE
T-complex protein 1 subunit delta OS=Mus musculus GN=Cct4 PE=1 SV=3	sp|P80315|TCPD_MOUSE (+1)
Terminal uridylyltransferase 4 OS=Mus musculus GN=Zcchc11 PE=1 SV=2	sp|B2RX14|TUT4_MOUSE (+1)
Trinucleotide repeat-containing gene 6B protein OS=Mus musculus GN=Tnrc6b PE=2 SV=2	sp|Q8BKI2|TNR6B_MOUSE
Tubulin alpha-1A chain OS=Mus musculus GN=Tuba1a PE=1 SV=1	sp|P68369|TBA1A_MOUSE
Tubulin beta-4B chain OS=Mus musculus GN=Tubb4b PE=1 SV=1	sp|P68372|TBB4B_MOUSE
Tubulin beta-5 chain OS=Mus musculus GN=Tubb5 PE=1 SV=1	sp|P99024|TBB5_MOUSE
Tubulointerstitial nephritis antigen-like OS=Mus musculus GN=Tinagl1 PE=1 SV=1	sp|Q99JR5|TINAL_MOUSE (+1)
Unconventional myosin-Ic OS=Mus musculus GN=Myo1c PE=1 SV=2	sp|Q9WTI7|MYO1C_MOUSE
Vimentin OS=Mus musculus GN=Vim PE=1 SV=3	sp|P20152|VIME_MOUSE
